# Supplementary material for: [1,1′-Bis(diphenyl­phosphino)cobalto­cenium-κ2 P,P′]dichloridoplatinum(II) hexa­fluorido­phosphate
Source: Acta Crystallogr Sect E Struct Rep Online. 2009 Jul 22;65(Pt 8):m960. doi: 10.1107/S1600536809027925 (PMC2977235; doi:10.1107/S1600536809027925)
Supplement: Supplementary file 1 [file e-65-0m960-sup1.cif]

##############################################################################
###                                                                        ###
###        Electronic paper (Acta Crystallographica Section E)             ###
###                                                                        ###
##############################################################################
#                                                                            #
# This CIF contains the data in a paper accepted for publication in Acta     #
# Crystallographica Section E. It conforms to the requirements of Notes      #
# for Authors for Section E, and has been peer reviewed under the auspices   #
# of the IUCr Commission on Journals.                                        #
#                                                                            #
# Full details of the Crystallographic Information File format               #
# are given in the paper "The Crystallographic Information File (CIF):       #
# a New Standard Archive File for Crystallography" by S. R. Hall, F. H.      #
# Allen and I. D. Brown [Acta Cryst. (1991), A47, 655-685].                  #
#                                                                            #
# The current version of the core CIF dictionary is obtainable from          #
# ftp://ftp.iucr.org/pub/cif_core.dic. The current version number is 2.4.    #
#                                                                            #
# Software is freely available for graphical display of the structure(s) in  #
# this CIF.  For information consult the CIF home page http://www.iucr.org/  #
# cif/home.html                                                              #
#                                                                            #
# This file may be used for bona fide research purposes within the           #
# scientific community so long as proper attribution is given to the journal # 
# article from which it was obtained.                                        #
#                                                                            #
##############################################################################
                                             
data_I
_audit_creation_method     SHELXL97
_chemical_name_systematic
;
[1,1'-Bis(diphenylphosphino)cobaltocenium-
\k^2^<i>P</i>,<i>P</i>']dichloridoplatinum(II) hexafluoridophosphate
;
_chemical_name_common     ?
_chemical_formula_moiety     'C34 H28 Cl2 Co P2 Pt +, F6 P1 -'
_chemical_formula_sum     'C34 H28 Cl2 Co F6 P3 Pt'
_chemical_formula_iupac     '[Co Pt (C17 H14 P)2 Cl2] P F6'
_chemical_formula_weight     968.39
_chemical_melting_point     ?
_symmetry_cell_setting     triclinic
_symmetry_space_group_name_H-M     'P -1'
_symmetry_space_group_name_Hall     '-P 1'
loop_
    _symmetry_equiv_pos_as_xyz
    'x, y, z'
    '-x, -y, -z'
_cell_length_a     8.97300(10)
_cell_length_b     10.87700(10)
_cell_length_c     19.76700(10)
_cell_angle_alpha     94.97800(10)
_cell_angle_beta     102.42300(10)
_cell_angle_gamma     114.23200(10)
_cell_volume     1684.54(3)
_cell_formula_units_Z     2
_cell_measurement_reflns_used     7129
_cell_measurement_theta_min     2.51
_cell_measurement_theta_max     27.43
_cell_measurement_temperature     293(2)
_exptl_crystal_description     block
_exptl_crystal_colour     yellow
_exptl_crystal_size_max     0.20
_exptl_crystal_size_mid     0.10
_exptl_crystal_size_min     0.10
_exptl_crystal_density_diffrn     1.909
_exptl_crystal_density_meas     ?
_exptl_crystal_density_method     'not measured'
_exptl_crystal_F_000     940
_exptl_absorpt_coefficient_mu     5.000
_exptl_absorpt_correction_type     multi-scan
_exptl_absorpt_process_details     '(SADABS; Sheldrick, 2004)'
_exptl_absorpt_correction_T_min     0.4346
_exptl_absorpt_correction_T_max     0.6347
_exptl_special_details
;
;
_diffrn_ambient_temperature     293(2)
_diffrn_radiation_type     MoK\a
_diffrn_radiation_wavelength     0.71073
_diffrn_radiation_source     'fine-focus sealed tube'
_diffrn_radiation_monochromator     graphite
_diffrn_measurement_device_type     'Bruker SMART CCD area-detector'
_diffrn_measurement_method     '\f and \w'
_diffrn_detector_area_resol_mean     ?
_diffrn_reflns_number     17964
_diffrn_reflns_av_R_equivalents     0.0798
_diffrn_reflns_av_sigmaI/netI     0.0762
_diffrn_reflns_theta_min     1.08
_diffrn_reflns_theta_max     27.50
_diffrn_reflns_theta_full     27.50
_diffrn_measured_fraction_theta_max     0.969
_diffrn_measured_fraction_theta_full     0.969
_diffrn_reflns_limit_h_min     -11
_diffrn_reflns_limit_h_max     11
_diffrn_reflns_limit_k_min     -13
_diffrn_reflns_limit_k_max     13
_diffrn_reflns_limit_l_min     -25
_diffrn_reflns_limit_l_max     25
_diffrn_standards_number     ?
_diffrn_standards_interval_count     ?
_diffrn_standards_interval_time     ?
_diffrn_standards_decay_%     ?
_refine_special_details
;
Refinement of <i>F</i>^2^ against ALL reflections. The weighted <i>R</i>-factor
<i>wR</i> and goodness of fit <i>S</i> are based on <i>F</i>^2^, conventional
<i>R</i>-factors <i>R</i> are based on <i>F</i>, with <i>F</i> set to zero for
negative <i>F</i>^2^. The threshold expression of <i>F</i>^2^ >
\s(<i>F</i>^2^) is used only for calculating <i>R</i>-factors(gt) <i>etc</i>.
and is not relevant to the choice of reflections for refinement.
<i>R</i>-factors based on <i>F</i>^2^ are statistically about twice as large
as those based on <i>F</i>, and <i>R</i>- factors based on ALL data will be
even larger.
;
_reflns_number_total     7506
_reflns_number_gt     6245
_reflns_threshold_expression     I>2\s(I)
_refine_ls_structure_factor_coef     Fsqd
_refine_ls_matrix_type     full
_refine_ls_R_factor_all     0.0509
_refine_ls_R_factor_gt     0.0404
_refine_ls_wR_factor_gt     0.0846
_refine_ls_wR_factor_ref     0.0918
_refine_ls_goodness_of_fit_ref     1.004
_refine_ls_restrained_S_all     1.004
_refine_ls_number_reflns     7506
_refine_ls_number_parameters     424
_refine_ls_number_restraints     0
_refine_ls_hydrogen_treatment     constr
_refine_ls_weighting_scheme     calc
_refine_ls_weighting_details
         'calc w=1/[\s^2^(Fo^2^)+(0.0412P)^2^+0.1224P] where P=(Fo^2^+2Fc^2^)/3'
_atom_sites_solution_hydrogens     geom
_atom_sites_solution_primary     direct
_atom_sites_solution_secondary     difmap
_refine_ls_shift/su_max     0.027
_refine_ls_shift/su_mean     0.002
_refine_diff_density_max     1.976
_refine_diff_density_min     -1.194
_refine_ls_extinction_method     none
_refine_ls_extinction_coef     ?
loop_
    _atom_type_symbol
    _atom_type_description
    _atom_type_scat_dispersion_real
    _atom_type_scat_dispersion_imag
    _atom_type_scat_source
    'C' 'C' 0.0033 0.0016
                         'International Tables Vol C Tables 4.2.6.8 and 6.1.1.4'
    'H' 'H' 0.0000 0.0000
                         'International Tables Vol C Tables 4.2.6.8 and 6.1.1.4'
    'F' 'F' 0.0171 0.0103
                         'International Tables Vol C Tables 4.2.6.8 and 6.1.1.4'
    'P' 'P' 0.1023 0.0942
                         'International Tables Vol C Tables 4.2.6.8 and 6.1.1.4'
    'Cl' 'Cl' 0.1484 0.1585
                         'International Tables Vol C Tables 4.2.6.8 and 6.1.1.4'
    'Co' 'Co' 0.3494 0.9721
                         'International Tables Vol C Tables 4.2.6.8 and 6.1.1.4'
    'Pt' 'Pt' -1.7033 8.3905
                         'International Tables Vol C Tables 4.2.6.8 and 6.1.1.4'
_computing_data_collection     'SMART (Bruker, 2001)'
_computing_cell_refinement     'SAINT (Bruker, 2001)'
_computing_data_reduction     'SAINT (Bruker, 2001)'
_computing_structure_solution     'SHELXS97 (Sheldrick, 2008)'
_computing_structure_refinement     'SHELXS97 (Sheldrick, 2008)'
_computing_molecular_graphics     'SHELXTL (Sheldrick, 2008)'
_computing_publication_material     'SHELXTL (Sheldrick, 2008)'
loop_
    _atom_site_type_symbol
    _atom_site_label
    _atom_site_fract_x
    _atom_site_fract_y
    _atom_site_fract_z
    _atom_site_U_iso_or_equiv
    _atom_site_adp_type
    _atom_site_calc_flag
    _atom_site_refinement_flags
    _atom_site_occupancy
    _atom_site_disorder_assembly
    _atom_site_disorder_group
    Pt Pt1 0.39843(2) 0.173677(19) 0.691223(10) 0.02720(8) Uani d . 1 . .
    C C1 0.1265(6) 0.0476(5) 0.8029(3) 0.0310(11) Uani d . 1 . .
    C C2 0.1575(7) 0.0917(6) 0.8766(3) 0.0393(13) Uani d . 1 . .
    H H2 0.2662 0.1217 0.9124 0.047 Uiso calc R 1 . .
    C C3 0.0069(7) 0.0887(6) 0.8896(3) 0.0402(14) Uani d . 1 . .
    H H3 -0.0069 0.1162 0.9355 0.048 Uiso calc R 1 . .
    C C4 -0.1191(7) 0.0395(6) 0.8243(3) 0.0385(13) Uani d . 1 . .
    H H4 -0.2358 0.0284 0.8171 0.046 Uiso calc R 1 . .
    C C5 -0.0475(6) 0.0153(5) 0.7704(3) 0.0335(12) Uani d . 1 . .
    H H5 -0.1066 -0.0182 0.7199 0.040 Uiso calc R 1 . .
    C C6 0.1783(7) 0.3358(5) 0.7545(3) 0.0313(11) Uani d . 1 . .
    C C7 0.2929(8) 0.3902(6) 0.8247(3) 0.0453(15) Uani d . 1 . .
    H H7 0.4113 0.4042 0.8385 0.054 Uiso calc R 1 . .
    C C8 0.2032(11) 0.4171(7) 0.8706(4) 0.061(2) Uani d . 1 . .
    H H8 0.2486 0.4506 0.9218 0.074 Uiso calc R 1 . .
    C C9 0.0375(11) 0.3835(7) 0.8310(4) 0.060(2) Uani d . 1 . .
    H H9 -0.0523 0.3899 0.8496 0.072 Uiso calc R 1 . .
    C C10 0.0197(8) 0.3319(6) 0.7586(3) 0.0462(15) Uani d . 1 . .
    H H10 -0.0830 0.3002 0.7191 0.055 Uiso calc R 1 . .
    C C11 0.1492(7) -0.1487(5) 0.7122(3) 0.0350(12) Uani d . 1 . .
    C C12 0.0321(8) -0.2418(6) 0.7413(3) 0.0507(16) Uani d . 1 . .
    H H12 0.0269 -0.2148 0.7864 0.061 Uiso calc R 1 . .
    C C13 -0.0751(8) -0.3725(7) 0.7043(4) 0.0605(19) Uani d . 1 . .
    H H13 -0.1526 -0.4341 0.7241 0.073 Uiso calc R 1 . .
    C C14 -0.0672(8) -0.4123(6) 0.6369(4) 0.0574(18) Uani d . 1 . .
    H H14 -0.1420 -0.5001 0.6109 0.069 Uiso calc R 1 . .
    C C15 0.0499(8) -0.3231(7) 0.6084(4) 0.0519(16) Uani d . 1 . .
    H H15 0.0562 -0.3515 0.5638 0.062 Uiso calc R 1 . .
    C C16 0.1584(7) -0.1917(6) 0.6453(3) 0.0409(14) Uani d . 1 . .
    H H16 0.2376 -0.1316 0.6257 0.049 Uiso calc R 1 . .
    C C17 0.4359(7) 0.0302(6) 0.8356(3) 0.0373(13) Uani d . 1 . .
    C C18 0.4344(8) -0.0865(7) 0.8568(3) 0.0513(16) Uani d . 1 . .
    H H18 0.3546 -0.1725 0.8305 0.062 Uiso calc R 1 . .
    C C19 0.5543(11) -0.0755(10) 0.9187(4) 0.073(2) Uani d . 1 . .
    H H19 0.5538 -0.1545 0.9335 0.088 Uiso calc R 1 . .
    C C20 0.6699(10) 0.0491(11) 0.9567(4) 0.074(3) Uani d . 1 . .
    H H20 0.7482 0.0555 0.9978 0.089 Uiso calc R 1 . .
    C C21 0.6736(8) 0.1670(10) 0.9353(4) 0.068(2) Uani d . 1 . .
    H H21 0.7538 0.2524 0.9622 0.081 Uiso calc R 1 . .
    C C22 0.5600(7) 0.1594(7) 0.8746(3) 0.0495(16) Uani d . 1 . .
    H H22 0.5650 0.2392 0.8594 0.059 Uiso calc R 1 . .
    C C23 0.0296(6) 0.1815(5) 0.6113(3) 0.0295(11) Uani d . 1 . .
    C C24 -0.0224(7) 0.0419(6) 0.5888(3) 0.0367(13) Uani d . 1 . .
    H H24 0.0462 0.0008 0.6067 0.044 Uiso calc R 1 . .
    C C25 -0.1782(7) -0.0353(6) 0.5390(3) 0.0433(14) Uani d . 1 . .
    H H25 -0.2142 -0.1290 0.5245 0.052 Uiso calc R 1 . .
    C C26 -0.2803(7) 0.0236(7) 0.5108(3) 0.0494(17) Uani d . 1 . .
    H H26 -0.3833 -0.0292 0.4769 0.059 Uiso calc R 1 . .
    C C27 -0.2286(8) 0.1602(7) 0.5332(3) 0.0497(16) Uani d . 1 . .
    H H27 -0.2978 0.2006 0.5146 0.060 Uiso calc R 1 . .
    C C28 -0.0737(7) 0.2407(6) 0.5835(3) 0.0419(14) Uani d . 1 . .
    H H28 -0.0399 0.3340 0.5982 0.050 Uiso calc R 1 . .
    C C29 0.3237(7) 0.4478(6) 0.6492(3) 0.0360(12) Uani d . 1 . .
    C C30 0.3094(8) 0.4536(6) 0.5787(3) 0.0458(15) Uani d . 1 . .
    H H30 0.2458 0.3736 0.5445 0.055 Uiso calc R 1 . .
    C C31 0.3895(9) 0.5784(8) 0.5587(4) 0.0591(19) Uani d . 1 . .
    H H31 0.3807 0.5818 0.5112 0.071 Uiso calc R 1 . .
    C C32 0.4826(9) 0.6979(7) 0.6099(4) 0.063(2) Uani d . 1 . .
    H H32 0.5356 0.7819 0.5967 0.075 Uiso calc R 1 . .
    C C33 0.4963(9) 0.6918(7) 0.6794(4) 0.0629(19) Uani d . 1 . .
    H H33 0.5592 0.7720 0.7136 0.075 Uiso calc R 1 . .
    C C34 0.4184(8) 0.5689(6) 0.6996(3) 0.0513(16) Uani d . 1 . .
    H H34 0.4289 0.5664 0.7472 0.062 Uiso calc R 1 . .
    Cl Cl1 0.57300(18) 0.06097(16) 0.69406(8) 0.0458(4) Uani d . 1 . .
    Cl Cl2 0.5467(2) 0.30193(16) 0.61893(9) 0.0502(4) Uani d . 1 . .
    Co Co1 0.08481(9) 0.21409(8) 0.82014(4) 0.03369(17) Uani d . 1 . .
    P P1 0.27781(16) 0.02746(14) 0.75901(7) 0.0295(3) Uani d . 1 . .
    P P2 0.23250(16) 0.28380(13) 0.67663(7) 0.0285(3) Uani d . 1 . .
    F F1 0.7096(13) 0.6711(9) 0.8492(4) 0.209(4) Uani d . 1 . .
    F F4 0.9060(8) 0.6276(8) 0.9842(3) 0.129(2) Uani d . 1 . .
    F F3 0.6545(11) 0.6101(15) 0.9389(5) 0.255(6) Uani d . 1 . .
    F F5 0.7334(12) 0.4950(8) 0.8797(7) 0.265(6) Uani d . 1 . .
    F F2 0.8821(13) 0.7923(8) 0.9449(5) 0.230(5) Uani d . 1 . .
    F F6 0.9614(11) 0.6650(12) 0.8885(4) 0.211(5) Uani d . 1 . .
    P P3 0.8058(3) 0.6409(2) 0.91318(10) 0.0653(5) Uani d . 1 . .
loop_
    _atom_site_aniso_label
    _atom_site_aniso_U_11
    _atom_site_aniso_U_22
    _atom_site_aniso_U_33
    _atom_site_aniso_U_12
    _atom_site_aniso_U_13
    _atom_site_aniso_U_23
    Pt1 0.02182(10) 0.02686(12) 0.03064(12) 0.00777(8) 0.00884(8) 0.00572(8)
    C1 0.030(3) 0.028(3) 0.037(3) 0.012(2) 0.013(2) 0.012(2)
    C2 0.036(3) 0.054(4) 0.029(3) 0.019(3) 0.010(2) 0.012(3)
    C3 0.045(3) 0.048(4) 0.036(3) 0.022(3) 0.021(3) 0.018(3)
    C4 0.032(3) 0.041(3) 0.046(3) 0.014(2) 0.017(3) 0.014(3)
    C5 0.033(3) 0.032(3) 0.032(3) 0.010(2) 0.010(2) 0.005(2)
    C6 0.037(3) 0.024(3) 0.035(3) 0.012(2) 0.014(2) 0.008(2)
    C7 0.046(3) 0.031(3) 0.038(3) 0.001(3) 0.008(3) -0.002(3)
    C8 0.094(6) 0.037(4) 0.043(4) 0.016(4) 0.028(4) 0.000(3)
    C9 0.089(6) 0.057(5) 0.067(5) 0.047(4) 0.049(4) 0.020(4)
    C10 0.052(4) 0.044(4) 0.059(4) 0.029(3) 0.026(3) 0.024(3)
    C11 0.035(3) 0.030(3) 0.043(3) 0.016(2) 0.015(2) 0.007(2)
    C12 0.060(4) 0.032(3) 0.059(4) 0.014(3) 0.030(3) 0.008(3)
    C13 0.056(4) 0.042(4) 0.081(5) 0.012(3) 0.036(4) 0.010(4)
    C14 0.045(4) 0.029(3) 0.085(5) 0.008(3) 0.015(4) -0.003(3)
    C15 0.049(4) 0.046(4) 0.055(4) 0.017(3) 0.017(3) -0.003(3)
    C16 0.034(3) 0.038(3) 0.048(3) 0.012(3) 0.014(3) 0.006(3)
    C17 0.033(3) 0.055(4) 0.036(3) 0.026(3) 0.013(2) 0.018(3)
    C18 0.055(4) 0.060(4) 0.057(4) 0.036(3) 0.023(3) 0.027(3)
    C19 0.074(5) 0.115(8) 0.068(5) 0.064(5) 0.032(4) 0.059(5)
    C20 0.052(4) 0.142(9) 0.049(4) 0.057(5) 0.018(4) 0.042(5)
    C21 0.038(4) 0.111(7) 0.043(4) 0.029(4) 0.003(3) 0.005(4)
    C22 0.041(3) 0.061(4) 0.047(4) 0.026(3) 0.009(3) 0.005(3)
    C23 0.029(3) 0.032(3) 0.028(3) 0.014(2) 0.007(2) 0.007(2)
    C24 0.034(3) 0.038(3) 0.039(3) 0.016(2) 0.011(2) 0.008(2)
    C25 0.039(3) 0.035(3) 0.042(3) 0.006(3) 0.009(3) -0.006(3)
    C26 0.028(3) 0.067(5) 0.040(3) 0.011(3) 0.006(3) -0.003(3)
    C27 0.037(3) 0.067(5) 0.052(4) 0.033(3) 0.006(3) 0.012(3)
    C28 0.038(3) 0.040(3) 0.049(4) 0.023(3) 0.007(3) 0.002(3)
    C29 0.034(3) 0.032(3) 0.041(3) 0.013(2) 0.012(2) 0.012(2)
    C30 0.051(4) 0.042(4) 0.048(4) 0.020(3) 0.019(3) 0.015(3)
    C31 0.066(4) 0.065(5) 0.060(4) 0.032(4) 0.028(4) 0.034(4)
    C32 0.058(4) 0.041(4) 0.092(6) 0.017(3) 0.029(4) 0.036(4)
    C33 0.065(5) 0.034(4) 0.070(5) 0.006(3) 0.012(4) 0.010(3)
    C34 0.051(4) 0.037(4) 0.050(4) 0.007(3) 0.008(3) 0.013(3)
    Cl1 0.0384(7) 0.0527(9) 0.0572(9) 0.0263(7) 0.0193(7) 0.0171(7)
    Cl2 0.0529(9) 0.0433(9) 0.0666(10) 0.0201(7) 0.0379(8) 0.0221(7)
    Co1 0.0351(4) 0.0350(4) 0.0317(4) 0.0140(3) 0.0140(3) 0.0054(3)
    P1 0.0275(6) 0.0304(7) 0.0321(7) 0.0127(6) 0.0101(6) 0.0091(6)
    P2 0.0282(6) 0.0246(7) 0.0307(7) 0.0088(5) 0.0100(6) 0.0055(5)
    F1 0.269(10) 0.196(9) 0.115(5) 0.133(8) -0.088(6) -0.008(5)
    F4 0.119(5) 0.172(6) 0.091(4) 0.062(4) 0.013(3) 0.053(4)
    F3 0.122(6) 0.457(19) 0.210(9) 0.118(9) 0.102(7) 0.085(10)
    F5 0.172(8) 0.088(6) 0.445(17) 0.039(5) -0.002(10) -0.082(8)
    F2 0.255(11) 0.105(6) 0.217(9) 0.073(6) -0.119(8) -0.031(6)
    F6 0.165(7) 0.350(15) 0.138(6) 0.101(8) 0.091(6) 0.074(8)
    P3 0.0571(11) 0.0653(14) 0.0542(11) 0.0153(10) 0.0056(9) 0.0014(10)
_geom_special_details
;
All e.s.d.'s (except the e.s.d. in the dihedral angle between two l.s. planes)
are estimated using the full covariance matrix. The cell e.s.d.'s are taken
into account individually in the estimation of e.s.d.'s in distances, angles
and torsion angles; correlations between e.s.d.'s in cell parameters are only
used when they are defined by crystal symmetry. An approximate (isotropic)
treatment of cell e.s.d.'s is used for estimating e.s.d.'s involving l.s.
planes.
;
loop_
    _geom_bond_atom_site_label_1
    _geom_bond_atom_site_label_2
    _geom_bond_site_symmetry_2
    _geom_bond_distance
    _geom_bond_publ_flag
    Pt1 P2 . 2.2525(14) ?
    Pt1 P1 . 2.2533(13) ?
    Pt1 Cl2 . 2.3235(13) ?
    Pt1 Cl1 . 2.3473(15) ?
    C1 C2 . 1.424(7) ?
    C1 C5 . 1.432(7) ?
    C1 P1 . 1.833(5) ?
    C1 Co1 . 2.010(5) ?
    C2 C3 . 1.416(8) ?
    C2 Co1 . 2.025(6) ?
    C2 H2 . 0.9800 ?
    C3 C4 . 1.409(8) ?
    C3 Co1 . 2.046(5) ?
    C3 H3 . 0.9800 ?
    C4 C5 . 1.415(7) ?
    C4 Co1 . 2.049(5) ?
    C4 H4 . 0.9800 ?
    C5 Co1 . 2.018(5) ?
    C5 H5 . 0.9800 ?
    C6 C10 . 1.426(8) ?
    C6 C7 . 1.441(8) ?
    C6 P2 . 1.823(5) ?
    C6 Co1 . 1.999(5) ?
    C7 C8 . 1.420(9) ?
    C7 Co1 . 2.032(5) ?
    C7 H7 . 0.9800 ?
    C8 C9 . 1.400(10) ?
    C8 Co1 . 2.058(6) ?
    C8 H8 . 0.9800 ?
    C9 C10 . 1.441(9) ?
    C9 Co1 . 2.057(7) ?
    C9 H9 . 0.9800 ?
    C10 Co1 . 2.011(6) ?
    C10 H10 . 0.9800 ?
    C11 C16 . 1.394(7) ?
    C11 C12 . 1.396(7) ?
    C11 P1 . 1.810(6) ?
    C12 C13 . 1.369(9) ?
    C12 H12 . 0.9300 ?
    C13 C14 . 1.392(9) ?
    C13 H13 . 0.9300 ?
    C14 C15 . 1.369(9) ?
    C14 H14 . 0.9300 ?
    C15 C16 . 1.377(8) ?
    C15 H15 . 0.9300 ?
    C16 H16 . 0.9300 ?
    C17 C18 . 1.366(8) ?
    C17 C22 . 1.403(8) ?
    C17 P1 . 1.828(5) ?
    C18 C19 . 1.403(9) ?
    C18 H18 . 0.9300 ?
    C19 C20 . 1.346(12) ?
    C19 H19 . 0.9300 ?
    C20 C21 . 1.374(11) ?
    C20 H20 . 0.9300 ?
    C21 C22 . 1.367(9) ?
    C21 H21 . 0.9300 ?
    C22 H22 . 0.9300 ?
    C23 C28 . 1.381(8) ?
    C23 C24 . 1.390(8) ?
    C23 P2 . 1.816(5) ?
    C24 C25 . 1.388(8) ?
    C24 H24 . 0.9300 ?
    C25 C26 . 1.373(9) ?
    C25 H25 . 0.9300 ?
    C26 C27 . 1.361(9) ?
    C26 H26 . 0.9300 ?
    C27 C28 . 1.394(8) ?
    C27 H27 . 0.9300 ?
    C28 H28 . 0.9300 ?
    C29 C30 . 1.381(8) ?
    C29 C34 . 1.391(8) ?
    C29 P2 . 1.818(5) ?
    C30 C31 . 1.390(9) ?
    C30 H30 . 0.9300 ?
    C31 C32 . 1.389(10) ?
    C31 H31 . 0.9300 ?
    C32 C33 . 1.364(9) ?
    C32 H32 . 0.9300 ?
    C33 C34 . 1.372(8) ?
    C33 H33 . 0.9300 ?
    C34 H34 . 0.9300 ?
    F1 P3 . 1.512(7) ?
    F4 P3 . 1.550(6) ?
    F3 P3 . 1.472(7) ?
    F5 P3 . 1.472(8) ?
    F2 P3 . 1.511(8) ?
    F6 P3 . 1.507(7) ?
loop_
    _geom_angle_atom_site_label_1
    _geom_angle_atom_site_label_2
    _geom_angle_atom_site_label_3
    _geom_angle_site_symmetry_1
    _geom_angle_site_symmetry_3
    _geom_angle
    _geom_angle_publ_flag
    P2 Pt1 P1 . . 100.63(5) ?
    P2 Pt1 Cl2 . . 88.81(5) ?
    P1 Pt1 Cl2 . . 170.32(5) ?
    P2 Pt1 Cl1 . . 173.88(5) ?
    P1 Pt1 Cl1 . . 84.37(5) ?
    Cl2 Pt1 Cl1 . . 86.08(5) ?
    C2 C1 C5 . . 106.8(4) ?
    C2 C1 P1 . . 126.3(4) ?
    C5 C1 P1 . . 126.8(4) ?
    C2 C1 Co1 . . 69.9(3) ?
    C5 C1 Co1 . . 69.5(3) ?
    P1 C1 Co1 . . 128.0(3) ?
    C3 C2 C1 . . 108.9(5) ?
    C3 C2 Co1 . . 70.4(3) ?
    C1 C2 Co1 . . 68.8(3) ?
    C3 C2 H2 . . 125.5 ?
    C1 C2 H2 . . 125.5 ?
    Co1 C2 H2 . . 125.5 ?
    C4 C3 C2 . . 107.5(5) ?
    C4 C3 Co1 . . 70.0(3) ?
    C2 C3 Co1 . . 68.9(3) ?
    C4 C3 H3 . . 126.3 ?
    C2 C3 H3 . . 126.3 ?
    Co1 C3 H3 . . 126.3 ?
    C3 C4 C5 . . 109.0(5) ?
    C3 C4 Co1 . . 69.7(3) ?
    C5 C4 Co1 . . 68.5(3) ?
    C3 C4 H4 . . 125.5 ?
    C5 C4 H4 . . 125.5 ?
    Co1 C4 H4 . . 125.5 ?
    C4 C5 C1 . . 107.8(5) ?
    C4 C5 Co1 . . 70.8(3) ?
    C1 C5 Co1 . . 68.9(3) ?
    C4 C5 H5 . . 126.1 ?
    C1 C5 H5 . . 126.1 ?
    Co1 C5 H5 . . 126.1 ?
    C10 C6 C7 . . 107.2(5) ?
    C10 C6 P2 . . 127.8(4) ?
    C7 C6 P2 . . 125.0(4) ?
    C10 C6 Co1 . . 69.6(3) ?
    C7 C6 Co1 . . 70.3(3) ?
    P2 C6 Co1 . . 125.5(3) ?
    C8 C7 C6 . . 108.0(6) ?
    C8 C7 Co1 . . 70.7(4) ?
    C6 C7 Co1 . . 67.8(3) ?
    C8 C7 H7 . . 126.0 ?
    C6 C7 H7 . . 126.0 ?
    Co1 C7 H7 . . 126.0 ?
    C9 C8 C7 . . 108.8(6) ?
    C9 C8 Co1 . . 70.1(4) ?
    C7 C8 Co1 . . 68.7(3) ?
    C9 C8 H8 . . 125.6 ?
    C7 C8 H8 . . 125.6 ?
    Co1 C8 H8 . . 125.6 ?
    C8 C9 C10 . . 108.2(6) ?
    C8 C9 Co1 . . 70.1(4) ?
    C10 C9 Co1 . . 67.5(3) ?
    C8 C9 H9 . . 125.9 ?
    C10 C9 H9 . . 125.9 ?
    Co1 C9 H9 . . 125.9 ?
    C6 C10 C9 . . 107.8(6) ?
    C6 C10 Co1 . . 68.7(3) ?
    C9 C10 Co1 . . 71.0(4) ?
    C6 C10 H10 . . 126.1 ?
    C9 C10 H10 . . 126.1 ?
    Co1 C10 H10 . . 126.1 ?
    C16 C11 C12 . . 119.0(5) ?
    C16 C11 P1 . . 120.9(4) ?
    C12 C11 P1 . . 120.0(4) ?
    C13 C12 C11 . . 120.8(6) ?
    C13 C12 H12 . . 119.6 ?
    C11 C12 H12 . . 119.6 ?
    C12 C13 C14 . . 119.4(6) ?
    C12 C13 H13 . . 120.3 ?
    C14 C13 H13 . . 120.3 ?
    C15 C14 C13 . . 120.4(6) ?
    C15 C14 H14 . . 119.8 ?
    C13 C14 H14 . . 119.8 ?
    C14 C15 C16 . . 120.5(6) ?
    C14 C15 H15 . . 119.8 ?
    C16 C15 H15 . . 119.8 ?
    C15 C16 C11 . . 119.9(5) ?
    C15 C16 H16 . . 120.0 ?
    C11 C16 H16 . . 120.0 ?
    C18 C17 C22 . . 119.8(6) ?
    C18 C17 P1 . . 123.0(5) ?
    C22 C17 P1 . . 117.2(5) ?
    C17 C18 C19 . . 119.5(7) ?
    C17 C18 H18 . . 120.2 ?
    C19 C18 H18 . . 120.2 ?
    C20 C19 C18 . . 120.1(8) ?
    C20 C19 H19 . . 119.9 ?
    C18 C19 H19 . . 119.9 ?
    C19 C20 C21 . . 120.8(7) ?
    C19 C20 H20 . . 119.6 ?
    C21 C20 H20 . . 119.6 ?
    C22 C21 C20 . . 120.4(8) ?
    C22 C21 H21 . . 119.8 ?
    C20 C21 H21 . . 119.8 ?
    C21 C22 C17 . . 119.4(7) ?
    C21 C22 H22 . . 120.3 ?
    C17 C22 H22 . . 120.3 ?
    C28 C23 C24 . . 119.5(5) ?
    C28 C23 P2 . . 120.8(4) ?
    C24 C23 P2 . . 119.7(4) ?
    C25 C24 C23 . . 119.1(5) ?
    C25 C24 H24 . . 120.5 ?
    C23 C24 H24 . . 120.5 ?
    C26 C25 C24 . . 121.5(6) ?
    C26 C25 H25 . . 119.3 ?
    C24 C25 H25 . . 119.3 ?
    C27 C26 C25 . . 119.1(6) ?
    C27 C26 H26 . . 120.5 ?
    C25 C26 H26 . . 120.5 ?
    C26 C27 C28 . . 121.0(6) ?
    C26 C27 H27 . . 119.5 ?
    C28 C27 H27 . . 119.5 ?
    C23 C28 C27 . . 119.8(6) ?
    C23 C28 H28 . . 120.1 ?
    C27 C28 H28 . . 120.1 ?
    C30 C29 C34 . . 118.9(5) ?
    C30 C29 P2 . . 120.7(4) ?
    C34 C29 P2 . . 120.2(4) ?
    C29 C30 C31 . . 120.3(6) ?
    C29 C30 H30 . . 119.8 ?
    C31 C30 H30 . . 119.8 ?
    C32 C31 C30 . . 119.7(6) ?
    C32 C31 H31 . . 120.2 ?
    C30 C31 H31 . . 120.2 ?
    C33 C32 C31 . . 119.8(6) ?
    C33 C32 H32 . . 120.1 ?
    C31 C32 H32 . . 120.1 ?
    C32 C33 C34 . . 120.8(7) ?
    C32 C33 H33 . . 119.6 ?
    C34 C33 H33 . . 119.6 ?
    C33 C34 C29 . . 120.4(6) ?
    C33 C34 H34 . . 119.8 ?
    C29 C34 H34 . . 119.8 ?
    C6 Co1 C1 . . 107.7(2) ?
    C6 Co1 C10 . . 41.7(2) ?
    C1 Co1 C10 . . 134.9(2) ?
    C6 Co1 C5 . . 111.5(2) ?
    C1 Co1 C5 . . 41.7(2) ?
    C10 Co1 C5 . . 109.1(2) ?
    C6 Co1 C2 . . 134.9(2) ?
    C1 Co1 C2 . . 41.3(2) ?
    C10 Co1 C2 . . 175.8(2) ?
    C5 Co1 C2 . . 69.1(2) ?
    C6 Co1 C7 . . 41.9(2) ?
    C1 Co1 C7 . . 111.7(2) ?
    C10 Co1 C7 . . 69.6(3) ?
    C5 Co1 C7 . . 142.6(2) ?
    C2 Co1 C7 . . 109.3(3) ?
    C6 Co1 C3 . . 175.5(2) ?
    C1 Co1 C3 . . 69.5(2) ?
    C10 Co1 C3 . . 142.8(2) ?
    C5 Co1 C3 . . 68.9(2) ?
    C2 Co1 C3 . . 40.7(2) ?
    C7 Co1 C3 . . 135.3(2) ?
    C6 Co1 C4 . . 142.7(2) ?
    C1 Co1 C4 . . 69.0(2) ?
    C10 Co1 C4 . . 113.4(2) ?
    C5 Co1 C4 . . 40.7(2) ?
    C2 Co1 C4 . . 68.0(2) ?
    C7 Co1 C4 . . 175.4(2) ?
    C3 Co1 C4 . . 40.2(2) ?
    C6 Co1 C9 . . 69.7(2) ?
    C1 Co1 C9 . . 176.4(2) ?
    C10 Co1 C9 . . 41.5(3) ?
    C5 Co1 C9 . . 136.4(3) ?
    C2 Co1 C9 . . 142.3(3) ?
    C7 Co1 C9 . . 68.2(3) ?
    C3 Co1 C9 . . 113.3(2) ?
    C4 Co1 C9 . . 111.4(3) ?
    C6 Co1 C8 . . 69.6(2) ?
    C1 Co1 C8 . . 142.3(3) ?
    C10 Co1 C8 . . 68.9(3) ?
    C5 Co1 C8 . . 175.9(3) ?
    C2 Co1 C8 . . 113.2(3) ?
    C7 Co1 C8 . . 40.6(2) ?
    C3 Co1 C8 . . 110.4(2) ?
    C4 Co1 C8 . . 136.2(2) ?
    C9 Co1 C8 . . 39.8(3) ?
    C11 P1 C17 . . 108.6(3) ?
    C11 P1 C1 . . 98.9(2) ?
    C17 P1 C1 . . 99.8(2) ?
    C11 P1 Pt1 . . 114.09(18) ?
    C17 P1 Pt1 . . 111.89(17) ?
    C1 P1 Pt1 . . 121.89(17) ?
    C23 P2 C29 . . 105.9(2) ?
    C23 P2 C6 . . 104.9(2) ?
    C29 P2 C6 . . 100.4(2) ?
    C23 P2 Pt1 . . 112.19(18) ?
    C29 P2 Pt1 . . 115.15(18) ?
    C6 P2 Pt1 . . 116.92(18) ?
    F5 P3 F3 . . 89.2(7) ?
    F5 P3 F6 . . 88.5(6) ?
    F3 P3 F6 . . 176.5(7) ?
    F5 P3 F2 . . 177.7(7) ?
    F3 P3 F2 . . 92.5(7) ?
    F6 P3 F2 . . 89.9(6) ?
    F5 P3 F1 . . 91.4(6) ?
    F3 P3 F1 . . 86.0(6) ?
    F6 P3 F1 . . 96.7(6) ?
    F2 P3 F1 . . 87.1(5) ?
    F5 P3 F4 . . 95.7(6) ?
    F3 P3 F4 . . 91.4(5) ?
    F6 P3 F4 . . 86.2(4) ?
    F2 P3 F4 . . 85.9(4) ?
    F1 P3 F4 . . 172.4(5) ?
loop_
    _geom_torsion_atom_site_label_1
    _geom_torsion_atom_site_label_2
    _geom_torsion_atom_site_label_3
    _geom_torsion_atom_site_label_4
    _geom_torsion_site_symmetry_1
    _geom_torsion_site_symmetry_2
    _geom_torsion_site_symmetry_3
    _geom_torsion_site_symmetry_4
    _geom_torsion
    _geom_torsion_publ_flag
    C5 C1 C2 C3 . . . . -0.8(6) ?
    P1 C1 C2 C3 . . . . -177.8(4) ?
    Co1 C1 C2 C3 . . . . 59.1(4) ?
    C5 C1 C2 Co1 . . . . -59.9(3) ?
    P1 C1 C2 Co1 . . . . 123.0(4) ?
    C1 C2 C3 C4 . . . . 1.5(7) ?
    Co1 C2 C3 C4 . . . . 59.6(4) ?
    C1 C2 C3 Co1 . . . . -58.1(4) ?
    C2 C3 C4 C5 . . . . -1.6(7) ?
    Co1 C3 C4 C5 . . . . 57.3(4) ?
    C2 C3 C4 Co1 . . . . -58.9(4) ?
    C3 C4 C5 C1 . . . . 1.1(6) ?
    Co1 C4 C5 C1 . . . . 59.2(3) ?
    C3 C4 C5 Co1 . . . . -58.1(4) ?
    C2 C1 C5 C4 . . . . -0.2(6) ?
    P1 C1 C5 C4 . . . . 176.8(4) ?
    Co1 C1 C5 C4 . . . . -60.4(4) ?
    C2 C1 C5 Co1 . . . . 60.2(4) ?
    P1 C1 C5 Co1 . . . . -122.8(4) ?
    C10 C6 C7 C8 . . . . 0.7(6) ?
    P2 C6 C7 C8 . . . . -179.6(4) ?
    Co1 C6 C7 C8 . . . . -59.5(4) ?
    C10 C6 C7 Co1 . . . . 60.1(4) ?
    P2 C6 C7 Co1 . . . . -120.1(4) ?
    C6 C7 C8 C9 . . . . -1.0(7) ?
    Co1 C7 C8 C9 . . . . -58.7(5) ?
    C6 C7 C8 Co1 . . . . 57.7(4) ?
    C7 C8 C9 C10 . . . . 1.0(8) ?
    Co1 C8 C9 C10 . . . . -56.9(5) ?
    C7 C8 C9 Co1 . . . . 57.9(5) ?
    C7 C6 C10 C9 . . . . -0.1(6) ?
    P2 C6 C10 C9 . . . . -179.8(4) ?
    Co1 C6 C10 C9 . . . . 60.5(4) ?
    C7 C6 C10 Co1 . . . . -60.6(4) ?
    P2 C6 C10 Co1 . . . . 119.7(4) ?
    C8 C9 C10 C6 . . . . -0.6(7) ?
    Co1 C9 C10 C6 . . . . -59.0(4) ?
    C8 C9 C10 Co1 . . . . 58.5(5) ?
    C16 C11 C12 C13 . . . . -1.5(10) ?
    P1 C11 C12 C13 . . . . 175.0(6) ?
    C11 C12 C13 C14 . . . . -0.2(11) ?
    C12 C13 C14 C15 . . . . 1.8(11) ?
    C13 C14 C15 C16 . . . . -1.7(11) ?
    C14 C15 C16 C11 . . . . 0.0(10) ?
    C12 C11 C16 C15 . . . . 1.6(9) ?
    P1 C11 C16 C15 . . . . -174.9(5) ?
    C22 C17 C18 C19 . . . . 1.9(9) ?
    P1 C17 C18 C19 . . . . -176.2(5) ?
    C17 C18 C19 C20 . . . . -0.1(10) ?
    C18 C19 C20 C21 . . . . -0.7(11) ?
    C19 C20 C21 C22 . . . . -0.4(11) ?
    C20 C21 C22 C17 . . . . 2.1(10) ?
    C18 C17 C22 C21 . . . . -2.9(9) ?
    P1 C17 C22 C21 . . . . 175.3(5) ?
    C28 C23 C24 C25 . . . . -0.5(8) ?
    P2 C23 C24 C25 . . . . 179.7(4) ?
    C23 C24 C25 C26 . . . . 1.2(8) ?
    C24 C25 C26 C27 . . . . -1.3(9) ?
    C25 C26 C27 C28 . . . . 0.7(9) ?
    C24 C23 C28 C27 . . . . 0.0(8) ?
    P2 C23 C28 C27 . . . . 179.8(4) ?
    C26 C27 C28 C23 . . . . -0.1(9) ?
    C34 C29 C30 C31 . . . . 0.5(9) ?
    P2 C29 C30 C31 . . . . -175.5(5) ?
    C29 C30 C31 C32 . . . . -0.8(10) ?
    C30 C31 C32 C33 . . . . 0.7(11) ?
    C31 C32 C33 C34 . . . . -0.3(12) ?
    C32 C33 C34 C29 . . . . 0.0(11) ?
    C30 C29 C34 C33 . . . . -0.1(10) ?
    P2 C29 C34 C33 . . . . 175.9(5) ?
    C10 C6 Co1 C1 . . . . 139.1(4) ?
    C7 C6 Co1 C1 . . . . -103.0(4) ?
    P2 C6 Co1 C1 . . . . 16.5(4) ?
    C7 C6 Co1 C10 . . . . 117.9(5) ?
    P2 C6 Co1 C10 . . . . -122.6(5) ?
    C10 C6 Co1 C5 . . . . 95.0(4) ?
    C7 C6 Co1 C5 . . . . -147.2(4) ?
    P2 C6 Co1 C5 . . . . -27.6(4) ?
    C10 C6 Co1 C2 . . . . 176.4(4) ?
    C7 C6 Co1 C2 . . . . -65.7(5) ?
    P2 C6 Co1 C2 . . . . 53.8(5) ?
    C10 C6 Co1 C7 . . . . -117.9(5) ?
    P2 C6 Co1 C7 . . . . 119.5(5) ?
    C10 C6 Co1 C3 . . . . -171(3) ?
    C7 C6 Co1 C3 . . . . -53(3) ?
    P2 C6 Co1 C3 . . . . 66(3) ?
    C10 C6 Co1 C4 . . . . 60.7(5) ?
    C7 C6 Co1 C4 . . . . 178.6(4) ?
    P2 C6 Co1 C4 . . . . -61.8(5) ?
    C10 C6 Co1 C9 . . . . -38.2(4) ?
    C7 C6 Co1 C9 . . . . 79.6(4) ?
    P2 C6 Co1 C9 . . . . -160.8(5) ?
    C10 C6 Co1 C8 . . . . -80.8(4) ?
    C7 C6 Co1 C8 . . . . 37.1(4) ?
    P2 C6 Co1 C8 . . . . 156.6(5) ?
    C2 C1 Co1 C6 . . . . 139.5(3) ?
    C5 C1 Co1 C6 . . . . -102.8(3) ?
    P1 C1 Co1 C6 . . . . 18.6(4) ?
    C2 C1 Co1 C10 . . . . 177.4(3) ?
    C5 C1 Co1 C10 . . . . -64.9(4) ?
    P1 C1 Co1 C10 . . . . 56.4(5) ?
    C2 C1 Co1 C5 . . . . -117.8(4) ?
    P1 C1 Co1 C5 . . . . 121.3(5) ?
    C5 C1 Co1 C2 . . . . 117.8(4) ?
    P1 C1 Co1 C2 . . . . -120.9(5) ?
    C2 C1 Co1 C7 . . . . 95.0(3) ?
    C5 C1 Co1 C7 . . . . -147.2(3) ?
    P1 C1 Co1 C7 . . . . -25.9(4) ?
    C2 C1 Co1 C3 . . . . -36.9(3) ?
    C5 C1 Co1 C3 . . . . 80.9(3) ?
    P1 C1 Co1 C3 . . . . -157.8(4) ?
    C2 C1 Co1 C4 . . . . -80.0(3) ?
    C5 C1 Co1 C4 . . . . 37.7(3) ?
    P1 C1 Co1 C4 . . . . 159.1(4) ?
    C2 C1 Co1 C9 . . . . -178(4) ?
    C5 C1 Co1 C9 . . . . -60(4) ?
    P1 C1 Co1 C9 . . . . 62(4) ?
    C2 C1 Co1 C8 . . . . 60.2(5) ?
    C5 C1 Co1 C8 . . . . 178.0(4) ?
    P1 C1 Co1 C8 . . . . -60.7(5) ?
    C9 C10 Co1 C6 . . . . -118.8(6) ?
    C6 C10 Co1 C1 . . . . -61.7(5) ?
    C9 C10 Co1 C1 . . . . 179.5(4) ?
    C6 C10 Co1 C5 . . . . -101.2(3) ?
    C9 C10 Co1 C5 . . . . 140.0(4) ?
    C6 C10 Co1 C2 . . . . -37(4) ?
    C9 C10 Co1 C2 . . . . -156(3) ?
    C6 C10 Co1 C7 . . . . 39.0(3) ?
    C9 C10 Co1 C7 . . . . -79.8(4) ?
    C6 C10 Co1 C3 . . . . 178.9(4) ?
    C9 C10 Co1 C3 . . . . 60.0(6) ?
    C6 C10 Co1 C4 . . . . -144.8(3) ?
    C9 C10 Co1 C4 . . . . 96.4(4) ?
    C6 C10 Co1 C9 . . . . 118.8(6) ?
    C6 C10 Co1 C8 . . . . 82.6(4) ?
    C9 C10 Co1 C8 . . . . -36.2(4) ?
    C4 C5 Co1 C6 . . . . -148.5(3) ?
    C1 C5 Co1 C6 . . . . 92.7(3) ?
    C4 C5 Co1 C1 . . . . 118.8(4) ?
    C4 C5 Co1 C10 . . . . -104.0(4) ?
    C1 C5 Co1 C10 . . . . 137.3(3) ?
    C4 C5 Co1 C2 . . . . 80.1(3) ?
    C1 C5 Co1 C2 . . . . -38.7(3) ?
    C4 C5 Co1 C7 . . . . 174.9(4) ?
    C1 C5 Co1 C7 . . . . 56.1(5) ?
    C4 C5 Co1 C3 . . . . 36.3(3) ?
    C1 C5 Co1 C3 . . . . -82.5(3) ?
    C1 C5 Co1 C4 . . . . -118.8(4) ?
    C4 C5 Co1 C9 . . . . -65.8(4) ?
    C1 C5 Co1 C9 . . . . 175.4(3) ?
    C4 C5 Co1 C8 . . . . -44(3) ?
    C1 C5 Co1 C8 . . . . -163(3) ?
    C3 C2 Co1 C6 . . . . 178.5(3) ?
    C1 C2 Co1 C6 . . . . -61.0(4) ?
    C3 C2 Co1 C1 . . . . -120.5(5) ?
    C3 C2 Co1 C10 . . . . -147(3) ?
    C1 C2 Co1 C10 . . . . -27(4) ?
    C3 C2 Co1 C5 . . . . -81.5(4) ?
    C1 C2 Co1 C5 . . . . 39.0(3) ?
    C3 C2 Co1 C7 . . . . 138.4(4) ?
    C1 C2 Co1 C7 . . . . -101.2(3) ?
    C1 C2 Co1 C3 . . . . 120.5(5) ?
    C3 C2 Co1 C4 . . . . -37.6(3) ?
    C1 C2 Co1 C4 . . . . 82.9(3) ?
    C3 C2 Co1 C9 . . . . 59.3(6) ?
    C1 C2 Co1 C9 . . . . 179.7(4) ?
    C3 C2 Co1 C8 . . . . 94.8(4) ?
    C1 C2 Co1 C8 . . . . -144.7(3) ?
    C8 C7 Co1 C6 . . . . 119.8(6) ?
    C8 C7 Co1 C1 . . . . -147.6(4) ?
    C6 C7 Co1 C1 . . . . 92.7(4) ?
    C8 C7 Co1 C10 . . . . 80.9(5) ?
    C6 C7 Co1 C10 . . . . -38.8(3) ?
    C8 C7 Co1 C5 . . . . 176.0(4) ?
    C6 C7 Co1 C5 . . . . 56.2(5) ?
    C8 C7 Co1 C2 . . . . -103.4(4) ?
    C6 C7 Co1 C2 . . . . 136.8(3) ?
    C8 C7 Co1 C3 . . . . -65.3(6) ?
    C6 C7 Co1 C3 . . . . 174.9(3) ?
    C8 C7 Co1 C4 . . . . -50(3) ?
    C6 C7 Co1 C4 . . . . -170(3) ?
    C8 C7 Co1 C9 . . . . 36.4(4) ?
    C6 C7 Co1 C9 . . . . -83.4(4) ?
    C6 C7 Co1 C8 . . . . -119.8(6) ?
    C4 C3 Co1 C6 . . . . -132(3) ?
    C2 C3 Co1 C6 . . . . -14(3) ?
    C4 C3 Co1 C1 . . . . -81.5(4) ?
    C2 C3 Co1 C1 . . . . 37.4(3) ?
    C4 C3 Co1 C10 . . . . 57.4(6) ?
    C2 C3 Co1 C10 . . . . 176.2(4) ?
    C4 C3 Co1 C5 . . . . -36.7(3) ?
    C2 C3 Co1 C5 . . . . 82.1(4) ?
    C4 C3 Co1 C2 . . . . -118.9(5) ?
    C4 C3 Co1 C7 . . . . 178.1(4) ?
    C2 C3 Co1 C7 . . . . -63.0(5) ?
    C2 C3 Co1 C4 . . . . 118.9(5) ?
    C4 C3 Co1 C9 . . . . 96.0(4) ?
    C2 C3 Co1 C9 . . . . -145.1(4) ?
    C4 C3 Co1 C8 . . . . 138.9(4) ?
    C2 C3 Co1 C8 . . . . -102.2(4) ?
    C3 C4 Co1 C6 . . . . 174.5(4) ?
    C5 C4 Co1 C6 . . . . 53.3(5) ?
    C3 C4 Co1 C1 . . . . 82.6(4) ?
    C5 C4 Co1 C1 . . . . -38.6(3) ?
    C3 C4 Co1 C10 . . . . -146.3(4) ?
    C5 C4 Co1 C10 . . . . 92.5(4) ?
    C3 C4 Co1 C5 . . . . 121.2(5) ?
    C3 C4 Co1 C2 . . . . 38.0(3) ?
    C5 C4 Co1 C2 . . . . -83.2(4) ?
    C3 C4 Co1 C7 . . . . -17(3) ?
    C5 C4 Co1 C7 . . . . -138(3) ?
    C5 C4 Co1 C3 . . . . -121.2(5) ?
    C3 C4 Co1 C9 . . . . -101.3(4) ?
    C5 C4 Co1 C9 . . . . 137.5(4) ?
    C3 C4 Co1 C8 . . . . -63.0(5) ?
    C5 C4 Co1 C8 . . . . 175.9(4) ?
    C8 C9 Co1 C6 . . . . -82.1(4) ?
    C10 C9 Co1 C6 . . . . 38.4(4) ?
    C8 C9 Co1 C1 . . . . -126(4) ?
    C10 C9 Co1 C1 . . . . -5(4) ?
    C8 C9 Co1 C10 . . . . -120.5(6) ?
    C8 C9 Co1 C5 . . . . 177.6(3) ?
    C10 C9 Co1 C5 . . . . -61.9(5) ?
    C8 C9 Co1 C2 . . . . 56.6(6) ?
    C10 C9 Co1 C2 . . . . 177.2(4) ?
    C8 C9 Co1 C7 . . . . -37.1(4) ?
    C10 C9 Co1 C7 . . . . 83.4(4) ?
    C8 C9 Co1 C3 . . . . 94.3(4) ?
    C10 C9 Co1 C3 . . . . -145.2(4) ?
    C8 C9 Co1 C4 . . . . 137.9(4) ?
    C10 C9 Co1 C4 . . . . -101.6(4) ?
    C10 C9 Co1 C8 . . . . 120.5(6) ?
    C9 C8 Co1 C6 . . . . 82.4(4) ?
    C7 C8 Co1 C6 . . . . -38.2(4) ?
    C9 C8 Co1 C1 . . . . 175.2(3) ?
    C7 C8 Co1 C1 . . . . 54.6(6) ?
    C9 C8 Co1 C10 . . . . 37.7(4) ?
    C7 C8 Co1 C10 . . . . -82.9(4) ?
    C9 C8 Co1 C5 . . . . -24(3) ?
    C7 C8 Co1 C5 . . . . -144(3) ?
    C9 C8 Co1 C2 . . . . -146.3(4) ?
    C7 C8 Co1 C2 . . . . 93.1(4) ?
    C9 C8 Co1 C7 . . . . 120.6(6) ?
    C9 C8 Co1 C3 . . . . -102.4(4) ?
    C7 C8 Co1 C3 . . . . 137.0(4) ?
    C9 C8 Co1 C4 . . . . -64.5(5) ?
    C7 C8 Co1 C4 . . . . 174.9(4) ?
    C7 C8 Co1 C9 . . . . -120.6(6) ?
    C16 C11 P1 C17 . . . . -111.8(5) ?
    C12 C11 P1 C17 . . . . 71.7(5) ?
    C16 C11 P1 C1 . . . . 144.6(5) ?
    C12 C11 P1 C1 . . . . -31.8(6) ?
    C16 C11 P1 Pt1 . . . . 13.7(5) ?
    C12 C11 P1 Pt1 . . . . -162.8(5) ?
    C18 C17 P1 C11 . . . . -8.5(5) ?
    C22 C17 P1 C11 . . . . 173.3(4) ?
    C18 C17 P1 C1 . . . . 94.4(5) ?
    C22 C17 P1 C1 . . . . -83.8(4) ?
    C18 C17 P1 Pt1 . . . . -135.3(4) ?
    C22 C17 P1 Pt1 . . . . 46.5(5) ?
    C2 C1 P1 C11 . . . . 126.1(5) ?
    C5 C1 P1 C11 . . . . -50.4(5) ?
    Co1 C1 P1 C11 . . . . -142.0(4) ?
    C2 C1 P1 C17 . . . . 15.4(5) ?
    C5 C1 P1 C17 . . . . -161.1(5) ?
    Co1 C1 P1 C17 . . . . 107.2(4) ?
    C2 C1 P1 Pt1 . . . . -108.2(5) ?
    C5 C1 P1 Pt1 . . . . 75.3(5) ?
    Co1 C1 P1 Pt1 . . . . -16.3(4) ?
    P2 Pt1 P1 C11 . . . . 104.7(2) ?
    Cl2 Pt1 P1 C11 . . . . -62.6(4) ?
    Cl1 Pt1 P1 C11 . . . . -71.8(2) ?
    P2 Pt1 P1 C17 . . . . -131.6(2) ?
    Cl2 Pt1 P1 C17 . . . . 61.1(4) ?
    Cl1 Pt1 P1 C17 . . . . 51.9(2) ?
    P2 Pt1 P1 C1 . . . . -13.8(2) ?
    Cl2 Pt1 P1 C1 . . . . 178.9(3) ?
    Cl1 Pt1 P1 C1 . . . . 169.7(2) ?
    C28 C23 P2 C29 . . . . -39.1(5) ?
    C24 C23 P2 C29 . . . . 140.6(4) ?
    C28 C23 P2 C6 . . . . 66.5(5) ?
    C24 C23 P2 C6 . . . . -113.7(4) ?
    C28 C23 P2 Pt1 . . . . -165.6(4) ?
    C24 C23 P2 Pt1 . . . . 14.2(4) ?
    C30 C29 P2 C23 . . . . -39.7(5) ?
    C34 C29 P2 C23 . . . . 144.4(5) ?
    C30 C29 P2 C6 . . . . -148.6(5) ?
    C34 C29 P2 C6 . . . . 35.5(5) ?
    C30 C29 P2 Pt1 . . . . 84.9(5) ?
    C34 C29 P2 Pt1 . . . . -91.0(5) ?
    C10 C6 P2 C23 . . . . -15.8(5) ?
    C7 C6 P2 C23 . . . . 164.4(4) ?
    Co1 C6 P2 C23 . . . . 74.8(4) ?
    C10 C6 P2 C29 . . . . 93.9(5) ?
    C7 C6 P2 C29 . . . . -85.8(5) ?
    Co1 C6 P2 C29 . . . . -175.4(3) ?
    C10 C6 P2 Pt1 . . . . -140.8(4) ?
    C7 C6 P2 Pt1 . . . . 39.4(5) ?
    Co1 C6 P2 Pt1 . . . . -50.2(4) ?
    P1 Pt1 P2 C23 . . . . -77.79(17) ?
    Cl2 Pt1 P2 C23 . . . . 100.09(17) ?
    Cl1 Pt1 P2 C23 . . . . 66.8(5) ?
    P1 Pt1 P2 C29 . . . . 160.9(2) ?
    Cl2 Pt1 P2 C29 . . . . -21.2(2) ?
    Cl1 Pt1 P2 C29 . . . . -54.4(5) ?
    P1 Pt1 P2 C6 . . . . 43.48(19) ?
    Cl2 Pt1 P2 C6 . . . . -138.64(19) ?
    Cl1 Pt1 P2 C6 . . . . -171.9(5) ?
loop_
    _geom_hbond_atom_site_label_D
    _geom_hbond_atom_site_label_H
    _geom_hbond_atom_site_label_A
    _geom_hbond_site_symmetry_A
    _geom_hbond_distance_DH
    _geom_hbond_distance_HA
    _geom_hbond_distance_DA
    _geom_hbond_angle_DHA
    C3 H3 F2 2_667 0.98 2.32 3.190(11) 148
    C4 H4 Cl1 1_455 0.98 2.80 3.448(7) 124
    C7 H7 F5 . 0.98 2.55 3.513(14) 168
    C12 H12 F6 1_445 0.93 2.54 3.267(11) 135
    C14 H14 Cl2 1_445 0.93 2.79 3.497(8) 134
    C16 H16 Cl1 . 0.93 2.80 3.454(7) 128
    C22 H22 F5 . 0.93 2.51 3.311(11) 145
data_global
_journal_date_recd_electronic     2009-06-22
_journal_date_accepted     2009-07-15
_journal_name_full     'Acta Crystallographica, Section E'
_journal_year     2009
_journal_volume     65
_journal_issue      8
_journal_page_first     m960
_journal_page_last     m960
_journal_paper_category     QM
_journal_coeditor_code     JH2085
_publ_contact_author_name     'Professor J. Guan'
_publ_contact_author_address
;
College of Chemical and Environmental Engineering
Wuhan Polytechnic University
Wuhan  430023
China
;
_publ_contact_author_email     jintaoguan@yahoo.cn
_publ_contact_author_fax     ?
_publ_contact_author_phone     '86 27 63654631'
_publ_section_title
;\
[1,1'-Bis(diphenylphosphino)cobaltocenium-\k^2^<i>P</i>,<i>P</i>']\
dichloridoplatinum(II) hexafluoridophosphate
;
loop_
    _publ_author_name
    _publ_author_address
    'Guan, Jin-Tao'
;
College of Chemical and Environmental Engineering
Wuhan Polytechnic University
Wuhan 430023
People's Republic of China
;
    'Zhang, Kai-Cheng'
;
College of Chemical and Environmental Engineering
Wuhan Polytechnic University
Wuhan 430023
People's Republic of China
;
    'Dai, Zhi-Qun'
;
College of Chemical and Environmental Engineering
Wuhan Polytechnic University
Wuhan 430023
People's Republic of China
;
