# Supplementary material for: [1,1′-Bis(diphenyl­phosphino)cobalto­cenium-κ2 P,P′]dichloridoplatinum(II) hexa­fluorido­phosphate
Source: Acta Crystallogr Sect E Struct Rep Online. 2009 Jul 22;65(Pt 8):m960. doi: 10.1107/S1600536809027925 (PMC2977235; doi:10.1107/S1600536809027925)
Supplement: Supplementary file 2 [file e-65-0m960-Isup2.hkl]

# 
# h,k,l, Fc-squared, Fo-squared, sigma(Fo-squared) and status flag 
# 
data_I
_shelx_title '                                    080910em in P1' 
_shelx_refln_list_code          4 
_shelx_F_calc_maximum      311.85 
_exptl_crystal_F_000       940.00 
_reflns_d_resolution_high  0.7696 
 
loop_ 
 _symmetry_equiv_pos_as_xyz 
 'x, y, z' 
 '-x, -y, -z' 
 
_cell_length_a     8.9730 
_cell_length_b    10.8770 
_cell_length_c    19.7670 
_cell_angle_alpha  94.978 
_cell_angle_beta  102.423 
_cell_angle_gamma 114.232 
 
_shelx_F_squared_multiplier     1.000 
 
loop_ 
 _refln_index_h 
 _refln_index_k 
 _refln_index_l 
 _refln_F_squared_calc 
 _refln_F_squared_meas 
 _refln_F_squared_sigma 
 _refln_observed_status 
   1   0   0     1574.96     1888.55     58.81 o 
   2   0   0     7250.00     7588.86     78.79 o 
   3   0   0     1645.01     1752.39     45.03 o 
   4   0   0     4775.65     4871.95    109.78 o 
   5   0   0     6795.92     6917.71    186.29 o 
   6   0   0     9356.08     9260.14    238.87 o 
   7   0   0      599.09      604.18    124.92 o 
   8   0   0       12.93        6.18     44.50 o 
   9   0   0     1309.88     1253.96    114.14 o 
  10   0   0     1378.86     1417.12    134.50 o 
 -10   1   0       52.89       43.32     66.85 o 
  -9   1   0     2819.51     2645.53    144.33 o 
  -8   1   0     2286.12     2266.14    145.51 o 
  -7   1   0     1393.70     1525.53    112.17 o 
  -6   1   0      619.21      614.53     72.28 o 
  -5   1   0     1675.21     1811.50     59.06 o 
  -4   1   0     2725.96     2786.59     83.28 o 
  -3   1   0     8615.21     9112.16    103.25 o 
  -2   1   0     1299.23     1147.67    561.37 o 
  -1   1   0    12278.05    14698.21    373.61 o 
   0   1   0    11078.59    11689.35    888.29 o 
   1   1   0    44333.46    50114.90    440.40 o 
   2   1   0     3707.63     4153.39     67.70 o 
   3   1   0     5677.41     6111.39     91.76 o 
   4   1   0     1108.46     1062.54     40.35 o 
   5   1   0     1255.72     1008.85     67.51 o 
   6   1   0    10552.85    10825.71    221.94 o 
   7   1   0    10976.90    10678.02    294.31 o 
   8   1   0      504.55      551.59     82.87 o 
   9   1   0       86.48      112.93     70.40 o 
 -10   2   0     1448.79     1615.20    221.16 o 
  -9   2   0        0.66      -24.25     56.18 o 
  -8   2   0     1025.15     1024.33    109.85 o 
  -7   2   0     1111.21     1067.49     97.06 o 
  -6   2   0     6135.70     6100.98    179.32 o 
  -5   2   0     1889.16     2062.65     67.87 o 
  -4   2   0       70.54       83.13     48.69 o 
  -3   2   0    21980.28    25926.94    520.84 o 
  -2   2   0    40926.96    46453.39    589.71 o 
  -1   2   0     2669.97     2027.42    927.56 o 
   0   2   0     8693.64     7709.89   2184.83 o 
   1   2   0      559.64      671.01     27.51 o 
   2   2   0      958.23      963.60     36.36 o 
   3   2   0     9374.41    10006.68    119.65 o 
   4   2   0     5886.02     5304.18     95.10 o 
   5   2   0     1768.97     1727.27     90.04 o 
   6   2   0      233.82      331.99     58.57 o 
   7   2   0     6210.80     6038.28    193.24 o 
   8   2   0     2408.06     2340.50    140.48 o 
   9   2   0      752.27      705.32    110.54 o 
 -10   3   0     3106.22     3189.72    196.92 o 
  -9   3   0     2842.98     2720.44    165.85 o 
  -8   3   0      576.45      445.95     77.80 o 
  -7   3   0     1325.71      519.73    536.62 o 
  -6   3   0     2454.65     2258.39    158.02 o 
  -5   3   0    10028.24    10607.10    312.17 o 
  -4   3   0    25336.37    28892.00    796.22 o 
  -3   3   0     8926.41     9918.44    282.81 o 
  -2   3   0      207.57      225.75     15.57 o 
  -1   3   0    10507.20     6312.92   3547.18 o 
   0   3   0     1116.70      979.70    205.00 o 
   1   3   0     6422.52     6083.35    367.78 o 
   2   3   0     2285.09     2151.72     59.00 o 
   3   3   0      102.72      106.81     22.12 o 
   4   3   0     9076.25     9290.73    257.20 o 
   5   3   0     2758.92     2448.33    111.53 o 
   6   3   0     3728.98     3525.00    143.10 o 
   7   3   0      922.46      975.63    100.27 o 
   8   3   0      381.19      355.80     87.01 o 
 -11   4   0       66.96       17.50    110.34 o 
 -10   4   0      144.06      185.68    114.71 o 
  -9   4   0     2944.97     2923.70    251.78 o 
  -8   4   0     2052.59     2155.86    130.53 o 
  -7   4   0     2616.55     2585.61    344.38 o 
  -6   4   0     2118.84     2289.45    105.65 o 
  -5   4   0     9862.86    11096.79    290.23 o 
  -4   4   0     3989.91     3766.26     81.15 o 
  -3   4   0    37505.09    40463.26    794.96 o 
  -2   4   0     8850.21     7323.41   1359.59 o 
  -1   4   0      442.14      144.87    108.46 o 
   0   4   0      250.77      204.79     21.64 o 
   1   4   0     7302.34     6035.01   1515.83 o 
   2   4   0    10839.57    10874.73    152.94 o 
   3   4   0    17994.88    19014.69    201.97 o 
   4   4   0      159.77      195.56     44.59 o 
   5   4   0      828.35      970.28     83.02 o 
   6   4   0      640.84      684.05     90.54 o 
   7   4   0     2031.98     2065.53    133.86 o 
   8   4   0      676.12      729.43    110.67 o 
 -11   5   0      950.40      892.42    201.23 o 
 -10   5   0     1320.70     1466.95    211.93 o 
  -9   5   0      539.39      574.53    139.99 o 
  -8   5   0     2216.84     2054.12    192.97 o 
  -7   5   0     1501.28     1517.02    103.78 o 
  -6   5   0    15329.14    17192.66    613.98 o 
  -5   5   0      569.27      576.71     44.05 o 
  -4   5   0     2281.25     2481.86     64.41 o 
  -3   5   0     2138.72     2124.21     72.12 o 
  -2   5   0    11315.89     8591.03   4054.35 o 
  -1   5   0      549.82      183.79    124.53 o 
   0   5   0    11235.14    10721.83   1118.46 o 
   1   5   0     1255.35     1167.18     60.29 o 
   2   5   0     2894.99     2835.71     83.42 o 
   3   5   0    11787.47    12188.07    176.67 o 
   4   5   0    10011.03    10063.15    217.68 o 
   5   5   0      507.62      516.80     75.20 o 
   6   5   0        5.62       47.89     52.21 o 
   7   5   0      409.20      456.16     95.08 o 
 -11   6   0      204.25      204.63    142.42 o 
 -10   6   0      225.58      369.90    141.45 o 
  -9   6   0     4608.16     4534.53    298.45 o 
  -8   6   0     1009.41      844.30    139.50 o 
  -7   6   0        1.91       16.62     37.78 o 
  -6   6   0     1784.58     1515.51    172.07 o 
  -5   6   0     8854.11     9205.38    272.44 o 
  -4   6   0     2602.56     2539.15     56.81 o 
  -3   6   0     9906.77    11008.69   1297.29 o 
  -2   6   0      304.82      108.23     82.01 o 
  -1   6   0      845.75      411.33    291.72 o 
   0   6   0     9512.46     8921.53   1001.85 o 
   1   6   0     9902.69     9671.26    338.08 o 
   2   6   0       84.05      122.08     30.36 o 
   3   6   0      603.48      597.53     66.58 o 
   4   6   0     1465.17     1642.98    103.67 o 
   5   6   0     1903.91     1889.51    122.67 o 
   6   6   0      584.72      737.29    101.15 o 
   7   6   0      383.39      374.05    121.23 o 
 -11   7   0      143.50       84.09    129.78 o 
 -10   7   0      166.25      186.16    120.54 o 
  -9   7   0     1403.97     1291.97    181.30 o 
  -8   7   0     6893.05     7174.37    338.30 o 
  -7   7   0     3869.90     4166.19    315.94 o 
  -6   7   0     1809.14     1596.60    138.29 o 
  -5   7   0      164.92       94.01     38.99 o 
  -4   7   0      181.99      218.76     36.85 o 
  -3   7   0     4394.87     1080.93   1221.61 o 
  -2   7   0    10751.80     7144.90   3686.59 o 
  -1   7   0       81.17       33.81     38.94 o 
   0   7   0        7.98        1.95     19.67 o 
   1   7   0     8272.95     7695.54    247.10 o 
   2   7   0     2791.99     2536.05     94.09 o 
   3   7   0     1608.97     1549.73    100.07 o 
   4   7   0      949.48     1067.74     98.84 o 
   5   7   0      363.55      449.42     84.64 o 
   6   7   0      871.87      980.46    121.92 o 
 -11   8   0     1352.52     1582.64    241.58 o 
 -10   8   0      739.84      705.28    169.64 o 
  -9   8   0       98.61      143.39    100.62 o 
  -8   8   0     1383.29     1459.36    116.64 o 
  -7   8   0     5240.05     5603.76    343.41 o 
  -6   8   0     5144.19     5052.69    181.31 o 
  -5   8   0     2649.63     2600.09    127.34 o 
  -4   8   0      476.78       92.23     95.86 o 
  -3   8   0       24.31       -1.79     17.53 o 
  -2   8   0    11307.23    11137.28    367.95 o 
  -1   8   0     8684.01     4615.05   2683.68 o 
   0   8   0     6944.90     5273.74   1554.70 o 
   1   8   0     1027.35      936.57     75.19 o 
   2   8   0      353.28      410.60     55.20 o 
   3   8   0      211.29      186.33     57.20 o 
   4   8   0     2491.90     2466.30    141.60 o 
   5   8   0     1255.25     1404.38    131.47 o 
 -11   9   0      634.16      671.26    196.86 o 
 -10   9   0      752.63      745.14    171.58 o 
  -9   9   0      656.03      736.39    155.54 o 
  -8   9   0     1113.89     1167.02    114.88 o 
  -7   9   0        1.51        2.06     47.67 o 
  -6   9   0      183.48      202.90     60.63 o 
  -5   9   0     5226.88     5153.22    268.53 o 
  -4   9   0      662.35      143.38    176.43 o 
  -3   9   0     1617.39     1100.07    191.46 o 
  -2   9   0       47.75       52.28     30.51 o 
  -1   9   0     3477.67     1857.88   1903.20 o 
   0   9   0     3439.71     1300.02   1239.68 o 
   1   9   0     3767.83     3583.68    200.79 o 
   2   9   0       70.86       51.27     49.89 o 
   3   9   0      141.16      118.28     62.81 o 
   4   9   0      629.18      730.56    174.98 o 
 -10  10   0       90.50      128.32    131.24 o 
  -9  10   0       40.30       41.32     97.70 o 
  -8  10   0     1349.55     1324.02    127.74 o 
  -7  10   0      749.77      790.05    102.84 o 
  -6  10   0     3151.58     3001.78    161.55 o 
  -5  10   0      173.07       27.11     29.92 o 
  -4  10   0     2220.04     1989.55    240.95 o 
  -3  10   0     2713.14     2119.16    392.37 o 
  -2  10   0     4046.31     2905.77    605.96 o 
  -1  10   0      482.59      460.07     65.24 o 
   0  10   0        5.40        9.63     38.69 o 
   1  10   0      747.49      883.67    164.29 o 
   3  10   0      797.87      992.07    192.48 o 
 -10  11   0      674.60      559.95    182.76 o 
  -9  11   0      548.36      680.10    117.52 o 
  -8  11   0        6.14       30.04     67.32 o 
  -7  11   0      145.90      121.68     65.95 o 
  -6  11   0     1271.02     1430.50    194.43 o 
  -5  11   0     4837.18     4828.12    310.60 o 
  -4  11   0        7.75      -24.79     88.46 o 
  -3  11   0        6.70      -20.90     81.17 o 
  -2  11   0      667.86      706.74    157.97 o 
  -1  11   0     1072.28     1264.26    191.51 o 
   0  11   0      663.18      998.87    185.68 o 
  -9  12   0     1212.97     1413.00    219.70 o 
  -8  12   0      938.60     1202.53    207.55 o 
  -7  12   0        3.51      -13.61     89.92 o 
  -6  12   0       52.90       76.31     90.89 o 
  -5  12   0     3636.45     3740.78    292.61 o 
  -4  12   0     2786.07     2929.05    268.31 o 
  -3  12   0      950.36      969.22    190.54 o 
  -2  12   0      131.18      181.79    125.41 o 
  -1  12   0       30.17       50.07    115.68 o 
   0  12   0      274.37      355.32    165.26 o 
  -8  13   0     1309.72     1627.84    249.35 o 
  -7  13   0      662.44      734.94    187.14 o 
  -6  13   0      181.70      306.71    145.82 o 
  -5  13   0      117.62      177.41    141.45 o 
  -4  13   0      829.37      969.71    209.01 o 
  -3  13   0      885.81      918.67    210.95 o 
  -2  13   0     1059.36     1433.42    242.55 o 
  -1  13   0      117.64      154.57    161.37 o 
   1 -13   1      336.22      488.50    200.75 o 
   2 -13   1       79.38       58.81    146.79 o 
   3 -13   1      865.69      820.97    202.20 o 
   4 -13   1     1407.75     1465.50    236.72 o 
   5 -13   1     1390.10     1625.90    241.09 o 
   6 -13   1       65.71       72.91    125.41 o 
   7 -13   1        3.18        4.37    118.11 o 
   8 -13   1      563.75      736.88    206.09 o 
   0 -12   1      782.13      898.74    202.69 o 
   1 -12   1      321.40      467.11    164.29 o 
   2 -12   1      960.83     1177.26    202.20 o 
   3 -12   1       11.02      106.45    114.23 o 
   4 -12   1       33.59      110.82    106.45 o 
   5 -12   1     1553.59     1491.74    207.07 o 
   6 -12   1     1859.59     2041.49    229.42 o 
   7 -12   1      187.78      268.80    126.38 o 
   8 -12   1      146.71      256.16    124.43 o 
   9 -12   1      635.67      722.78    182.76 o 
   0 -11   1       72.24       72.42    104.02 o 
   1 -11   1       97.29      157.97    113.25 o 
   2 -11   1     1738.13      612.43    623.59 o 
   3 -11   1     1784.62      715.40    731.95 o 
   4 -11   1     1987.66      766.44    707.20 o 
   5 -11   1     1074.83      998.90     89.08 o 
   6 -11   1      931.60      860.62    108.93 o 
   7 -11   1      630.34      736.00    108.19 o 
   8 -11   1      984.37     1076.90    126.67 o 
   9 -11   1      375.33      456.90    151.65 o 
  10 -11   1       68.40       86.03    131.72 o 
  -2 -10   1      320.98      396.68     94.82 o 
  -1 -10   1     3236.68     3089.75    226.91 o 
   0 -10   1     1713.93     1592.07    137.99 o 
   1 -10   1      547.12      558.05     70.12 o 
   2 -10   1       46.91       54.06     36.95 o 
   3 -10   1     2826.23     1717.81    624.40 o 
   4 -10   1     2114.92     1741.31     97.68 o 
   5 -10   1     7554.09     6657.30    554.42 o 
   6 -10   1      437.97      478.99     85.34 o 
   7 -10   1      224.56      173.35     65.99 o 
   8 -10   1      486.63      503.69     94.58 o 
   9 -10   1     1593.90     1794.56    217.76 o 
  10 -10   1      968.05      931.79    200.75 o 
  -4  -9   1     2124.60     2337.06    149.73 o 
  -3  -9   1      450.99      435.09     80.79 o 
  -2  -9   1      514.31      495.65     73.33 o 
  -1  -9   1       21.45       31.71     34.77 o 
   0  -9   1     2787.88     2269.58    219.20 o 
   1  -9   1     1924.07     1565.45    193.00 o 
   2  -9   1     5545.68     3785.92    898.31 o 
   3  -9   1      768.31      626.53     88.22 o 
   4  -9   1        4.97       -2.63     27.81 o 
   5  -9   1     5150.14     4814.56    218.61 o 
   6  -9   1     4105.94     4131.18    342.43 o 
   7  -9   1      978.55      992.64    105.98 o 
   8  -9   1      327.27      431.99     84.20 o 
   9  -9   1      223.21      264.42    116.17 o 
  10  -9   1      797.90      931.31    190.54 o 
  -5  -8   1      355.88      375.69     90.20 o 
  -4  -8   1      298.33      323.97     75.48 o 
  -3  -8   1     1707.86     1798.01    112.26 o 
  -2  -8   1      143.80      162.46     43.55 o 
  -1  -8   1     5715.20     5332.74    251.10 o 
   0  -8   1      200.35      203.44     37.25 o 
   1  -8   1      845.33      752.84    102.43 o 
   2  -8   1     2280.03     1628.24    392.37 o 
   3  -8   1     6846.44     5403.21    948.75 o 
   4  -8   1      322.80      262.33     42.61 o 
   5  -8   1      114.16      129.13     39.01 o 
   6  -8   1     1150.80     1239.60     99.40 o 
   7  -8   1     1619.76     1540.94    146.55 o 
   8  -8   1     2360.78     2352.57    209.50 o 
   9  -8   1     1149.38     1284.68    184.22 o 
  10  -8   1       40.49       42.77    106.45 o 
  11  -8   1       94.07       16.53    124.43 o 
  -6  -7   1     1828.77     2094.51    151.93 o 
  -5  -7   1     2591.64     2609.11    145.97 o 
  -4  -7   1     2940.70     3013.38    142.05 o 
  -3  -7   1       67.62       31.26     40.79 o 
  -2  -7   1       89.35      108.37     34.33 o 
  -1  -7   1     2930.73     2554.92    280.91 o 
   0  -7   1    24154.94    23731.15   2151.46 o 
   1  -7   1     4990.18     4518.20    610.79 o 
   2  -7   1     2338.68     2270.77    355.77 o 
   3  -7   1     4947.24     4508.84    476.16 o 
   4  -7   1      595.87      685.39     55.81 o 
   5  -7   1     2593.10     2724.80    234.28 o 
   6  -7   1     3897.35     3615.06    148.78 o 
   7  -7   1      493.54      493.49     74.20 o 
   8  -7   1      117.75       17.50     67.08 o 
   9  -7   1     1720.29     1854.84    210.95 o 
  10  -7   1      748.08      689.24    167.21 o 
  11  -7   1      208.42      180.33    134.64 o 
  -7  -6   1      402.18      473.32    100.21 o 
  -6  -6   1       15.68        8.39     58.39 o 
  -5  -6   1      151.81      196.44     59.96 o 
  -4  -6   1     3240.61     3124.39    134.43 o 
  -3  -6   1     4963.94     4866.80    124.41 o 
  -2  -6   1      166.32      121.15     30.87 o 
  -1  -6   1     1272.97     1259.16     58.89 o 
   0  -6   1     8982.45     8598.73    768.09 o 
   1  -6   1     7421.78     6415.22    887.92 o 
   2  -6   1    12624.62    12440.17   1577.64 o 
   3  -6   1     3458.42     3748.84    206.52 o 
   4  -6   1      593.09      524.99     47.11 o 
   5  -6   1      440.60      388.17     56.66 o 
   6  -6   1     8372.08     9371.82    336.85 o 
   7  -6   1     7375.84     7493.70    377.43 o 
   8  -6   1     1797.33     1738.18    183.25 o 
   9  -6   1        6.65       44.23     84.09 o 
  10  -6   1     1146.80     1148.58    195.89 o 
  11  -6   1      547.68      486.07    171.58 o 
  -7  -5   1     1678.28     1790.59    136.43 o 
  -6  -5   1      699.53      778.45     93.56 o 
  -5  -5   1      437.27      538.78     75.18 o 
  -4  -5   1        1.41        2.23     34.06 o 
  -3  -5   1    10526.78    10576.69    165.45 o 
  -2  -5   1    16179.00    16552.57    363.91 o 
  -1  -5   1    10673.87    10629.74    337.81 o 
   0  -5   1       88.94       86.32     19.52 o 
   1  -5   1       41.96       70.37     15.91 o 
   2  -5   1     4700.19     4207.53    399.06 o 
   3  -5   1    23052.79    22746.22   1511.41 o 
   4  -5   1     4261.79     4159.33    258.59 o 
   5  -5   1     4899.84     5565.92    196.95 o 
   6  -5   1       30.16       66.00     28.34 o 
   7  -5   1     6846.48     6824.40    306.22 o 
   8  -5   1     4606.59     4169.49    267.34 o 
   9  -5   1     2651.50     2423.05    231.37 o 
  10  -5   1       13.23       -3.40     92.35 o 
  11  -5   1       71.84       40.83    111.80 o 
  -8  -4   1      261.57      220.92     80.10 o 
  -7  -4   1      125.67      126.01     61.31 o 
  -6  -4   1     1813.23     1896.43    115.49 o 
  -5  -4   1      427.78      393.35     61.70 o 
  -4  -4   1     8323.03     8146.50    184.45 o 
  -3  -4   1     1448.98     1535.64     63.45 o 
  -2  -4   1     3459.79     3838.41     86.34 o 
  -1  -4   1     7488.03     7064.19    297.73 o 
   0  -4   1     1794.10     1519.56    148.17 o 
   1  -4   1     3324.04     3215.36    343.42 o 
   2  -4   1      140.33       73.18     18.96 o 
   3  -4   1     6082.75     6616.78    207.37 o 
   4  -4   1     7968.59     8567.44    209.43 o 
   5  -4   1     8033.83     8521.13    235.47 o 
   6  -4   1     7734.50     8208.60    348.83 o 
   7  -4   1      180.85      154.27     48.10 o 
   8  -4   1      468.34      569.89     83.19 o 
   9  -4   1     2941.80     2464.85    233.31 o 
  10  -4   1     2574.43     2477.49    261.99 o 
  -8  -3   1     1169.18     1227.40    119.42 o 
  -7  -3   1     3031.63     3094.16    149.34 o 
  -6  -3   1        5.68       26.20     41.25 o 
  -5  -3   1     1240.39     1476.21     88.01 o 
  -4  -3   1     5545.24     5229.57    107.40 o 
  -3  -3   1    24290.24    25254.38    248.85 o 
  -2  -3   1     3549.52     3652.03    107.90 o 
  -1  -3   1     2576.57     2392.50     82.16 o 
   0  -3   1     1343.77     1236.85    116.60 o 
   1  -3   1     5640.22     6148.29    554.88 o 
   2  -3   1     2265.34     2274.69    102.63 o 
   3  -3   1    31533.65    35447.09   1005.19 o 
   4  -3   1     2782.86     3052.23    121.38 o 
   5  -3   1     3494.88     3758.58    137.44 o 
   6  -3   1     7241.58     7669.95    193.92 o 
   7  -3   1      585.80      202.93    279.73 o 
   8  -3   1      369.72      426.81     77.16 o 
   9  -3   1      371.34      433.54     91.30 o 
  10  -3   1     1065.77     1128.16    204.15 o 
  -9  -2   1       19.97       37.23     66.92 o 
  -8  -2   1      739.15      772.91     98.28 o 
  -7  -2   1     2749.62     2683.95    133.01 o 
  -6  -2   1    12645.28    13150.04    253.20 o 
  -5  -2   1      691.72      830.56     69.10 o 
  -4  -2   1     1166.77     1037.62     48.04 o 
  -3  -2   1     6847.58     7033.49    103.27 o 
  -2  -2   1    10029.84    11383.11    145.65 o 
  -1  -2   1    17606.19    19853.37    660.69 o 
   0  -2   1    18214.49    19079.85   1547.05 o 
   1  -2   1    10038.68    10422.00    721.82 o 
   2  -2   1      122.03      156.43     19.68 o 
   3  -2   1    44564.51    49163.65   1287.80 o 
   4  -2   1    16872.06    18055.02   1414.22 o 
   5  -2   1     2187.23     2375.41    189.84 o 
   6  -2   1      383.17      350.00     57.94 o 
   7  -2   1     2065.14     1978.87    121.49 o 
   8  -2   1     1070.38     1165.83    115.12 o 
   9  -2   1     3112.90     3210.54    184.03 o 
  10  -2   1     1289.97     1434.83    155.85 o 
  -9  -1   1     1474.31     1408.68    127.11 o 
  -8  -1   1      438.88      418.39     73.72 o 
  -7  -1   1        5.72       21.85     38.75 o 
  -6  -1   1     9304.39     8972.90    201.20 o 
  -5  -1   1    10672.04    10361.37    354.05 o 
  -4  -1   1     3973.07     3990.38     78.58 o 
  -3  -1   1     6090.83     6674.33     90.53 o 
  -2  -1   1     4277.73     4558.78     69.60 o 
  -1  -1   1     1983.07     2331.40    110.16 o 
   0  -1   1    48790.73    46912.75   3795.75 o 
   1  -1   1    22850.33    26705.49    615.35 o 
   2  -1   1     6079.46     5018.08   2136.70 o 
   3  -1   1        8.19       23.26     11.94 o 
   4  -1   1     6725.30     7376.88    322.81 o 
   5  -1   1     7849.57     7957.44    337.82 o 
   6  -1   1     7168.81     6605.12    494.82 o 
   7  -1   1      389.15      343.16     68.91 o 
   8  -1   1      198.79      189.83     66.16 o 
   9  -1   1      934.75     1066.43    182.28 o 
  10  -1   1     3913.52     3904.13    190.88 o 
 -10   0   1        3.51      -26.56     62.02 o 
  -9   0   1     1613.99     1600.50    123.02 o 
  -8   0   1     4243.15     4018.41    161.32 o 
  -7   0   1     4538.73     4463.37    151.98 o 
  -6   0   1      439.71      428.03     67.14 o 
  -5   0   1     1978.84     1992.85     66.24 o 
  -4   0   1      599.79      665.32     45.28 o 
  -3   0   1     8487.92     8972.31    198.66 o 
  -2   0   1     1186.05     1152.92     34.19 o 
  -1   0   1     3171.12     3572.63     57.39 o 
   0   0   1      118.49        0.00      1.72 o 
   1   0   1    53565.79    58476.61   1817.65 o 
   2   0   1    11938.70    13153.84    291.88 o 
   3   0   1     5972.57     6371.05    467.35 o 
   4   0   1      248.61      274.51     43.60 o 
   5   0   1     1936.91     1828.41    101.05 o 
   6   0   1     4973.92     4907.91    179.40 o 
   7   0   1     6947.55     7120.21    315.22 o 
   8   0   1     1609.98     1519.82    110.70 o 
   9   0   1       14.09        6.69     57.16 o 
  10   0   1      342.98      337.33    158.46 o 
 -10   1   1     1226.02     1095.25    117.22 o 
  -9   1   1        3.85        1.46     47.07 o 
  -8   1   1     1567.54     1615.73    128.53 o 
  -7   1   1     5088.19     5131.38    190.37 o 
  -6   1   1    12528.83    12555.00    263.54 o 
  -5   1   1     3354.82     3710.91     87.98 o 
  -4   1   1     2259.07     2301.30     63.27 o 
  -3   1   1      723.07      796.21     35.07 o 
  -2   1   1    33947.14    39231.57    273.90 o 
  -1   1   1    11602.26    13103.43    160.89 o 
   0   1   1    29002.54    31228.64    520.42 o 
   1   1   1     6200.90     6788.13     83.87 o 
   2   1   1     1202.90     1263.24     36.67 o 
   3   1   1     3236.02     3186.20     59.08 o 
   4   1   1     7385.89     7197.22    180.09 o 
   5   1   1      327.33      152.14     63.19 o 
   6   1   1     1560.65     1672.72     95.94 o 
   7   1   1     2413.08     2371.36    126.64 o 
   8   1   1     2590.77     2548.36    139.87 o 
   9   1   1      480.12      557.78     96.86 o 
 -10   2   1     2025.25     1939.49    154.76 o 
  -9   2   1     2580.27     2893.78    174.50 o 
  -8   2   1      718.81      586.83     89.01 o 
  -7   2   1      730.23      712.36     82.45 o 
  -6   2   1     2564.61     2505.50    121.25 o 
  -5   2   1    12209.48    12374.09    253.97 o 
  -4   2   1     5682.67     4167.89   1970.94 o 
  -3   2   1     6463.30     7464.78    174.89 o 
  -2   2   1    25653.92    30587.11    207.42 o 
  -1   2   1    16021.07    15673.52    642.37 o 
   0   2   1    43347.64    44940.97   2132.68 o 
   1   2   1    15456.82    16523.92    511.38 o 
   2   2   1      607.57      537.47     28.94 o 
   3   2   1      499.32      438.65     30.70 o 
   4   2   1     5899.65     6333.48    146.28 o 
   5   2   1     3999.91     4171.54    134.78 o 
   6   2   1     8359.14     7369.59    195.01 o 
   7   2   1     1680.39     1624.19    121.27 o 
   8   2   1      288.63      288.16     77.36 o 
   9   2   1      633.99      558.49    102.25 o 
 -11   3   1       90.71      101.10    130.75 o 
 -10   3   1      220.59      270.65     92.59 o 
  -9   3   1     2105.57     1946.23    144.42 o 
  -8   3   1     4830.24     4838.75    190.66 o 
  -7   3   1      826.50      827.16     82.62 o 
  -6   3   1     9202.99     7006.81   2972.42 o 
  -5   3   1     1530.54     1669.62     64.12 o 
  -4   3   1    10131.92    10714.80    274.75 o 
  -3   3   1    41455.11    47375.20    860.15 o 
  -2   3   1    21453.74    23735.13   1096.08 o 
  -1   3   1     6298.12     5788.66    626.58 o 
   0   3   1      427.26      391.10     25.47 o 
   1   3   1    10952.96    10191.52    802.05 o 
   2   3   1     4623.60     4853.57     95.57 o 
   3   3   1     9066.10     9137.48    138.87 o 
   4   3   1     2195.52     2207.04     95.42 o 
   5   3   1     1342.73     1455.89     89.68 o 
   6   3   1     1189.79     1439.54     99.57 o 
   7   3   1     5151.70     4935.64    186.29 o 
   8   3   1     1167.61     1232.87    123.78 o 
 -11   4   1     1326.44     1206.91    220.19 o 
 -10   4   1     1375.98     1578.75    217.76 o 
  -9   4   1     1021.02      483.67    540.26 o 
  -8   4   1     2893.63     2806.63    144.69 o 
  -7   4   1      262.83      350.35     59.66 o 
  -6   4   1     2913.66     3070.92     93.61 o 
  -5   4   1     2392.98     2603.63    105.46 o 
  -4   4   1       26.60       32.16     17.03 o 
  -3   4   1     1965.59     1249.62    527.60 o 
  -2   4   1    21382.30    21989.52   1072.08 o 
  -1   4   1     6184.20     6096.67    826.53 o 
   0   4   1     7388.31     5941.99    659.55 o 
   1   4   1      937.88      903.97    101.66 o 
   2   4   1     5316.40     5445.77    101.77 o 
   3   4   1     8333.77     7993.92    260.85 o 
   4   4   1     7851.78     7337.10    177.22 o 
   5   4   1     1116.30     1283.23     92.91 o 
   6   4   1       23.78       91.48     52.41 o 
   7   4   1      302.84      387.77     82.41 o 
   8   4   1     1553.59     1726.81    145.09 o 
 -11   5   1      267.67      167.69    135.61 o 
 -10   5   1      947.06      729.10    170.61 o 
  -9   5   1     5681.93     5574.23    322.75 o 
  -8   5   1     2455.74     2677.75    213.38 o 
  -7   5   1        3.38        0.46     26.55 o 
  -6   5   1      353.10      340.37     40.30 o 
  -5   5   1    16438.39    17143.59    426.41 o 
  -4   5   1     5328.92     5428.46     97.61 o 
  -3   5   1     9494.79     9506.15    539.29 o 
  -2   5   1        5.27       66.81     16.04 o 
  -1   5   1      385.79      400.13     52.34 o 
   0   5   1      186.34      215.44     25.00 o 
   1   5   1    16406.80    13503.91   3771.65 o 
   2   5   1     3222.24     3309.47     88.34 o 
   3   5   1      189.60      260.11     48.50 o 
   4   5   1     1902.10     1865.27    102.58 o 
   5   5   1     5194.65     5004.68    171.96 o 
   6   5   1      491.12      520.87     86.05 o 
   7   5   1      705.11      792.17    108.97 o 
 -11   6   1      247.76      321.78    151.17 o 
 -10   6   1      194.97      308.65    132.70 o 
  -9   6   1      163.63      216.79    106.45 o 
  -8   6   1     6924.44     6798.15    327.12 o 
  -7   6   1     3992.79     4318.04    451.31 o 
  -6   6   1     4300.45     3818.82    283.86 o 
  -5   6   1      707.07      734.06     76.17 o 
  -4   6   1     2692.49     2033.58    835.68 o 
  -3   6   1     5601.05     5126.08    224.16 o 
  -2   6   1    16277.39    13463.52   1911.80 o 
  -1   6   1       39.04       55.92     18.03 o 
   0   6   1      416.55      351.13     33.63 o 
   1   6   1     1266.09      563.61    626.30 o 
   2   6   1     5708.59     5576.65    122.35 o 
   3   6   1     5578.71     5448.44    158.75 o 
   4   6   1     2286.12     2392.66    122.32 o 
   5   6   1      753.79      855.30     95.14 o 
   6   6   1      242.54      359.91     83.21 o 
 -11   7   1     1056.81      905.54    204.63 o 
 -10   7   1      474.55      514.26    152.14 o 
  -9   7   1      486.09      498.71    131.72 o 
  -8   7   1      713.20      640.47     87.74 o 
  -7   7   1     6354.67     6521.02    297.96 o 
  -6   7   1     7023.69     6794.61    687.79 o 
  -5   7   1     7530.48     6971.63    209.50 o 
  -4   7   1      135.64       96.56     27.05 o 
  -3   7   1     1900.64     1436.78     94.92 o 
  -2   7   1    10126.39     8424.73   1616.23 o 
  -1   7   1    12984.04    10851.64   1613.07 o 
   0   7   1     3015.68     2705.82    224.51 o 
   1   7   1      238.25       55.11     56.41 o 
   2   7   1      867.26     1042.53     67.34 o 
   3   7   1     1190.06     1221.85     91.25 o 
   4   7   1     3949.96     3771.85    157.47 o 
   5   7   1     1013.13     1070.91    112.20 o 
   6   7   1       85.14       88.80     81.98 o 
 -11   8   1      118.68       97.70    134.15 o 
 -10   8   1      457.63      376.22    139.99 o 
  -9   8   1     1246.89     1288.57    179.85 o 
  -8   8   1     1967.46     2048.40    135.76 o 
  -7   8   1       70.85       39.34     47.95 o 
  -6   8   1      601.68      571.87     76.45 o 
  -5   8   1     5050.60     2330.86   2700.84 o 
  -4   8   1      796.51      794.29     60.23 o 
  -3   8   1     1870.50     1747.61    181.06 o 
  -2   8   1     1559.09      886.58    215.84 o 
  -1   8   1     4041.55     3521.15    446.34 o 
   0   8   1     8257.14     7753.13    712.24 o 
   1   8   1     7087.36     3672.26   1968.07 o 
   2   8   1      938.79     1098.63     88.66 o 
   3   8   1       41.71       10.18     47.06 o 
   4   8   1       29.33       50.04     59.19 o 
   5   8   1     1999.36     2160.74    183.85 o 
 -11   9   1      937.62      999.84    215.81 o 
 -10   9   1        0.51      -28.68    105.96 o 
  -9   9   1      125.87      160.89    104.02 o 
  -8   9   1     3084.14     3152.36    168.07 o 
  -7   9   1     2788.86     2749.61    227.24 o 
  -6   9   1     2135.81     1081.58   1167.29 o 
  -5   9   1      251.64      276.61     49.03 o 
  -4   9   1      612.23      584.28     58.51 o 
  -3   9   1      402.52      410.66     52.02 o 
  -2   9   1     4032.23     2799.53    639.23 o 
  -1   9   1      893.57      709.95     90.35 o 
   0   9   1       40.02       31.94     33.84 o 
   1   9   1      705.68      351.55    221.70 o 
   2   9   1     1959.74     2117.80    209.98 o 
   3   9   1      367.29      512.80    147.28 o 
   4   9   1      690.13      705.77    176.93 o 
 -10  10   1      713.89      855.48    183.25 o 
  -9  10   1      397.61      414.51     95.30 o 
  -8  10   1        2.54       -6.35     56.63 o 
  -7  10   1      648.62      679.47     97.79 o 
  -6  10   1     1450.22     1341.29    145.09 o 
  -5  10   1     5059.66     4820.88    153.27 o 
  -4  10   1      672.83      573.59     65.56 o 
  -3  10   1      280.18      439.41    122.00 o 
  -2  10   1     2053.10     2391.94    216.79 o 
  -1  10   1     5107.79     5280.65    305.25 o 
   0  10   1     1337.60     1335.72    184.22 o 
   3  10   1      458.45      654.73    170.61 o 
  -9  11   1      652.39      785.49    167.69 o 
  -8  11   1     1373.68     1714.85    208.52 o 
  -7  11   1      338.00      354.34    122.98 o 
  -6  11   1      109.80       52.98     81.17 o 
  -5  11   1     1779.99     1771.72    202.69 o 
  -4  11   1     4999.61     5002.13    317.40 o 
  -3  11   1      656.72      765.56    161.86 o 
  -2  11   1      706.77      693.62    160.40 o 
  -1  11   1      287.88      440.86    146.31 o 
   0  11   1      270.88      491.41    156.03 o 
  -9  12   1       16.65       40.83    117.14 o 
  -8  12   1      682.77      871.52    187.14 o 
  -7  12   1      942.14      884.16    177.90 o 
  -6  12   1      319.59      292.13    129.29 o 
  -5  12   1      119.24      174.50    116.66 o 
  -4  12   1     2194.22     2231.05    238.17 o 
  -3  12   1     1654.75     2085.23    239.63 o 
  -2  12   1      997.07     1322.59    209.98 o 
  -1  12   1      653.09      756.81    183.73 o 
  -8  13   1       70.27      145.82    136.10 o 
  -7  13   1      554.13      737.85    190.05 o 
  -6  13   1      375.58      546.83    166.24 o 
  -5  13   1     1858.36     2103.22    250.33 o 
  -4  13   1      504.52      558.01    174.01 o 
  -3  13   1       11.43        8.75    118.11 o 
  -2  13   1       92.61       85.55    144.36 o 
  -1  13   1      522.83      811.25    211.93 o 
   1 -13   2      677.48      828.26    211.44 o 
   2 -13   2     1485.14     1922.89    265.88 o 
   3 -13   2       41.48       55.90    127.35 o 
   4 -13   2       91.27       21.87    125.41 o 
   5 -13   2      429.10      313.51    145.82 o 
   6 -13   2     1040.41     1260.86    223.59 o 
   7 -13   2      390.67      376.22    157.97 o 
   8 -13   2      398.39      454.47    184.71 o 
   0 -12   2        3.55      -19.44    122.49 o 
   1 -12   2       38.00      -13.12    117.63 o 
   2 -12   2      978.86     1099.49    200.75 o 
   3 -12   2     2237.16     2395.83    258.10 o 
   4 -12   2     1184.69     1317.73    209.01 o 
   5 -12   2     1218.66     1043.83    138.11 o 
   6 -12   2      231.72      237.61     67.86 o 
   7 -12   2      318.01      282.07     92.52 o 
   8 -12   2     1196.05     1171.30    195.89 o 
   9 -12   2      674.90      750.19    133.20 o 
  -1 -11   2     3019.61     3415.60    288.72 o 
   0 -11   2     1664.80     1515.93    118.61 o 
   1 -11   2       28.24       -2.36     44.10 o 
   2 -11   2       79.35       56.86     46.19 o 
   3 -11   2     1157.27      906.20    193.89 o 
   4 -11   2     1767.90     1497.22    229.28 o 
   5 -11   2     4646.20     4029.78    475.17 o 
   6 -11   2     1640.94     1615.47    108.22 o 
   7 -11   2      107.53      135.89     70.79 o 
   8 -11   2      172.40      186.59     82.35 o 
   9 -11   2     1900.58     1816.44    239.63 o 
  10 -11   2      905.01      886.59    201.23 o 
  -3 -10   2     1496.02     1395.41    152.53 o 
  -2 -10   2      759.96      719.57    113.75 o 
  -1 -10   2       46.58       48.04     53.88 o 
   0 -10   2     3125.65     2744.60    219.46 o 
   1 -10   2     1688.29     1406.48    142.82 o 
   2 -10   2     2243.75     1790.18    285.73 o 
   3 -10   2     1575.09     1014.52    298.59 o 
   4 -10   2       34.61       30.39     39.63 o 
   5 -10   2     1453.18     1437.62     94.66 o 
   6 -10   2     5687.71     5620.17    363.09 o 
   7 -10   2      173.01      174.86     69.36 o 
   8 -10   2      155.83      214.88     75.95 o 
   9 -10   2        3.00       36.46    102.56 o 
  10 -10   2      462.70      451.07    163.80 o 
  -4  -9   2       49.46       64.32     66.54 o 
  -3  -9   2     1533.28     1672.89    117.65 o 
  -2  -9   2      435.37      495.77     84.47 o 
  -1  -9   2     2493.12     2619.10    175.54 o 
   0  -9   2      796.21      742.57     74.05 o 
   1  -9   2      466.13      380.40     57.68 o 
   2  -9   2      956.49      733.39    155.10 o 
   3  -9   2     5036.76     3651.08    702.58 o 
   4  -9   2     3116.83     2635.62    320.94 o 
   5  -9   2      581.13      675.23     95.11 o 
   6  -9   2     1264.04     1307.58    111.31 o 
   7  -9   2     2930.25     2896.02    280.22 o 
   8  -9   2      898.85      893.71    106.60 o 
   9  -9   2     1652.73     1717.28    216.79 o 
  10  -9   2      181.85      237.69    144.36 o 
  -5  -8   2     2852.00     2873.99    163.36 o 
  -4  -8   2     2447.18     2668.03    209.31 o 
  -3  -8   2       56.47       65.86     51.13 o 
  -2  -8   2      140.19       86.71     35.07 o 
  -1  -8   2     1220.37     1251.72     78.86 o 
   0  -8   2     7394.36     7267.95    604.20 o 
   1  -8   2     4159.85     3505.06    409.36 o 
   2  -8   2     2803.25     1998.92    361.74 o 
   3  -8   2     1802.60     1191.91    219.30 o 
   4  -8   2     1231.62     1084.63    128.25 o 
   5  -8   2     2638.86     2664.08    122.92 o 
   6  -8   2     3297.06     3569.89    245.71 o 
   7  -8   2       74.51       24.76     47.33 o 
   8  -8   2      534.30      457.88    125.41 o 
   9  -8   2     1169.36     1109.69    179.85 o 
  10  -8   2     1269.23     1269.12    208.52 o 
  11  -8   2      474.79      397.12    166.72 o 
  -6  -7   2        2.25       19.35     67.37 o 
  -5  -7   2      809.51      837.18    101.68 o 
  -4  -7   2     1695.27     1792.54    114.06 o 
  -3  -7   2     5910.92     5820.07    172.57 o 
  -2  -7   2      568.41      401.50    143.12 o 
  -1  -7   2     1233.41     1124.45     80.94 o 
   0  -7   2     3241.62     2808.07    228.64 o 
   1  -7   2     9931.25     8854.55    977.16 o 
   2  -7   2    12407.95     8937.67   1516.03 o 
   3  -7   2     1487.73     1344.36    114.66 o 
   4  -7   2      672.36      474.38     49.59 o 
   5  -7   2      604.60      451.82     64.20 o 
   6  -7   2     4604.52     4513.33    166.80 o 
   7  -7   2     6358.29     6721.90    330.77 o 
   8  -7   2     1906.80     1918.51    193.46 o 
   9  -7   2       75.82      137.07    100.13 o 
  10  -7   2      757.64      851.59    186.16 o 
  11  -7   2      634.88      553.63    175.96 o 
  -7  -6   2     1295.17     1171.99    128.24 o 
  -6  -6   2     1945.95     1828.94    129.47 o 
  -5  -6   2      105.71      143.14     55.25 o 
  -4  -6   2      829.38      794.10     80.24 o 
  -3  -6   2     3824.26     3715.72    109.87 o 
  -2  -6   2     2497.02     2057.90    541.09 o 
  -1  -6   2     8886.83     8723.72    378.08 o 
   0  -6   2     6997.23     6275.83    599.43 o 
   1  -6   2     3431.82     3299.25    337.39 o 
   2  -6   2     2044.84     2027.85    214.96 o 
   3  -6   2    14302.43    12152.83    858.60 o 
   4  -6   2     1543.09     1380.36     68.46 o 
   5  -6   2      306.19      291.00     52.06 o 
   6  -6   2      183.38      299.95     73.40 o 
   7  -6   2     2322.53     2277.72    192.48 o 
   8  -6   2     4725.08     4528.70    280.95 o 
   9  -6   2     3015.35     2877.04    251.30 o 
  10  -6   2       16.45      -31.11     86.52 o 
  11  -6   2      113.32      151.17    132.21 o 
  -7  -5   2        0.97      -29.92     54.81 o 
  -6  -5   2     1109.89     1158.83    105.99 o 
  -5  -5   2     3069.19     3281.54    139.64 o 
  -4  -5   2     3840.17     3684.99    134.27 o 
  -3  -5   2     1574.03     1663.92     72.39 o 
  -2  -5   2     1544.85     1175.13     94.56 o 
  -1  -5   2     1182.12     1232.73     52.77 o 
   0  -5   2    15280.01    14906.62   1218.01 o 
   1  -5   2     2828.92     3043.17    317.46 o 
   2  -5   2     1224.67     1021.08     89.79 o 
   3  -5   2      534.09      633.82     44.23 o 
   4  -5   2    12064.31    13350.88    541.89 o 
   5  -5   2     1384.82     1480.52     60.69 o 
   6  -5   2     9404.72     9402.72    517.42 o 
   7  -5   2      463.57      608.07    119.09 o 
   8  -5   2      806.61      908.46    146.31 o 
   9  -5   2     1717.74     1928.23    214.84 o 
  10  -5   2     2009.64     2100.79    239.15 o 
  -8  -4   2     1863.41     1885.86    146.66 o 
  -7  -4   2     1692.43     1610.31    121.73 o 
  -6  -4   2      889.66     1007.26     93.49 o 
  -5  -4   2      182.11      196.53     50.74 o 
  -4  -4   2     3883.63     4191.51    133.29 o 
  -3  -4   2    27694.19    27907.71    248.16 o 
  -2  -4   2     6656.69     6932.37    115.42 o 
  -1  -4   2     2397.14     2354.87     63.47 o 
   0  -4   2      427.21      483.13     43.71 o 
   1  -4   2     2989.06     2858.16    271.23 o 
   2  -4   2     8636.24     9162.61    598.21 o 
   3  -4   2    19117.48    20988.81    640.54 o 
   4  -4   2     1500.65     1521.93     54.16 o 
   5  -4   2      130.78      115.89     25.76 o 
   6  -4   2     3244.30     3363.62     97.28 o 
   7  -4   2     4082.74     3726.08    151.21 o 
   8  -4   2      109.48      207.39     65.26 o 
   9  -4   2      588.79      619.74    147.28 o 
  10  -4   2      803.34      749.52    179.85 o 
  -9  -3   2       22.29       84.63     95.20 o 
  -8  -3   2     1082.83     1092.75    115.68 o 
  -7  -3   2     1112.53     1113.80    103.38 o 
  -6  -3   2     2582.18     2676.19    124.72 o 
  -5  -3   2     1005.50     1125.25     80.14 o 
  -4  -3   2      250.04      227.03     32.11 o 
  -3  -3   2     9123.07     9852.96    136.82 o 
  -2  -3   2    27170.64    28100.48    382.64 o 
  -1  -3   2    22018.77    24609.93    634.02 o 
   0  -3   2      601.10      528.87     34.31 o 
   1  -3   2      207.76      250.71     27.54 o 
   2  -3   2     5514.30     5702.62    228.69 o 
   3  -3   2    24393.79    28026.53    747.93 o 
   4  -3   2    39193.39    41766.31   1136.07 o 
   5  -3   2     3552.02     3423.49    173.54 o 
   6  -3   2      443.02      398.03     56.82 o 
   7  -3   2     2244.55      910.43   1041.40 o 
   8  -3   2     1887.43     1814.34    243.52 o 
   9  -3   2     2699.00     2754.77    170.39 o 
  10  -3   2     1632.90     1352.24    219.22 o 
  -9  -2   2     2927.63     2873.76    167.97 o 
  -8  -2   2      262.31      365.45     76.92 o 
  -7  -2   2      495.29      508.53     74.50 o 
  -6  -2   2     4111.09     3939.95    143.10 o 
  -5  -2   2     7064.93     6647.88    163.87 o 
  -4  -2   2     1298.19     1306.78     54.06 o 
  -3  -2   2     8796.79     8788.38    141.58 o 
  -2  -2   2     1981.68     1839.42     50.36 o 
  -1  -2   2     6672.66     6839.84    118.92 o 
   0  -2   2     9539.37     9830.70    767.88 o 
   1  -2   2    11029.22    11032.29    487.88 o 
   2  -2   2    16173.13    19493.19    585.92 o 
   3  -2   2      505.48      573.02     31.40 o 
   4  -2   2    16586.62    17091.02   2582.49 o 
   5  -2   2    11686.38    12928.75    519.64 o 
   6  -2   2     4090.10     3974.36    150.85 o 
   7  -2   2      539.63      461.37     74.00 o 
   8  -2   2     1488.69     1351.19    121.33 o 
   9  -2   2      671.08      702.98    158.46 o 
  10  -2   2     3135.63     3346.06    213.08 o 
 -10  -1   2       18.63       71.45    118.60 o 
  -9  -1   2      382.88      377.72     84.43 o 
  -8  -1   2     1850.00     2003.52    123.54 o 
  -7  -1   2     5674.89     5675.25    177.35 o 
  -6  -1   2     2627.51     2355.14    107.54 o 
  -5  -1   2     5745.65     5805.64    107.66 o 
  -4  -1   2       90.82      110.69     20.74 o 
  -3  -1   2    13162.33    14216.92    165.53 o 
  -2  -1   2    12304.61    13268.93    115.39 o 
  -1  -1   2      135.04      200.52     14.28 o 
   0  -1   2       47.53       49.19      7.00 o 
   1  -1   2    14100.86    15331.74    310.92 o 
   2  -1   2     3489.48     2516.12   1031.63 o 
   3  -1   2     6536.89     7180.47    296.34 o 
   4  -1   2     1809.00     2067.09     90.92 o 
   5  -1   2     3338.57     3182.51    187.87 o 
   6  -1   2     2185.17     2166.36    191.51 o 
   7  -1   2     4660.25     4795.14    190.60 o 
   8  -1   2      779.23      815.40    106.36 o 
   9  -1   2      515.20      493.57    103.01 o 
  10  -1   2      250.54      269.93     85.05 o 
 -10   0   2      538.13      518.09     99.04 o 
  -9   0   2      783.71      854.58     98.68 o 
  -8   0   2      605.65      577.43     77.07 o 
  -7   0   2     4236.80     4023.63    143.56 o 
  -6   0   2    19781.95    19644.43    279.41 o 
  -5   0   2     8555.77     8505.13    157.37 o 
  -4   0   2      672.99      789.99     42.86 o 
  -3   0   2      274.17      320.61     27.09 o 
  -2   0   2    37652.40    40782.96   1283.95 o 
  -1   0   2    28227.49    31865.91    464.16 o 
   0   0   2    36233.71    36010.79    854.87 o 
   1   0   2     3167.76     3868.35    130.33 o 
   2   0   2     2006.82     2218.94     70.96 o 
   3   0   2      740.86      766.98     54.48 o 
   4   0   2     9689.89     9907.04    202.44 o 
   5   0   2      657.60      562.07     67.32 o 
   6   0   2      503.02      457.68     71.56 o 
   7   0   2      235.29      197.01     60.26 o 
   8   0   2     2445.18     2341.48    131.99 o 
   9   0   2     1293.00     1131.98    115.49 o 
 -10   1   2     1096.38     1085.94    115.06 o 
  -9   1   2     3013.40     2999.90    147.60 o 
  -8   1   2      975.14      963.85     86.43 o 
  -7   1   2        3.18        7.91     36.82 o 
  -6   1   2     3127.32     3249.97    136.93 o 
  -5   1   2    20185.02    20676.14    212.00 o 
  -4   1   2     5748.79     6111.17    105.14 o 
  -3   1   2     4918.61     5448.53     87.00 o 
  -2   1   2     2346.03     2567.88     64.89 o 
  -1   1   2     1059.33     1173.30     42.86 o 
   0   1   2    31614.40    36584.02    994.35 o 
   1   1   2    67904.08    78409.01   1037.38 o 
   2   1   2     3927.78     4222.07     99.77 o 
   3   1   2       10.57       -3.28     18.18 o 
   4   1   2     3240.82     3351.60    127.48 o 
   5   1   2     6305.85     6938.08    398.33 o 
   6   1   2     7434.16     7107.25    184.87 o 
   7   1   2     3102.32     2919.28    135.06 o 
   8   1   2       99.56      100.79     60.10 o 
   9   1   2      201.10      249.97     84.20 o 
 -11   2   2      317.04      159.92    144.85 o 
 -10   2   2       38.78       22.01     49.47 o 
  -9   2   2     1510.38     1501.75    135.91 o 
  -8   2   2     4931.06     4784.80    195.13 o 
  -7   2   2     1957.79     1967.00    118.75 o 
  -6   2   2     1416.73     1455.48     67.32 o 
  -5   2   2      119.13      124.68     27.19 o 
  -4   2   2     5430.33     5262.62    185.38 o 
  -3   2   2     7621.01     3659.08   4023.43 o 
  -2   2   2     3762.24     3985.07     78.54 o 
  -1   2   2     1403.63     1277.88     38.73 o 
   0   2   2     1236.26     1328.74     41.51 o 
   1   2   2    21625.17    23917.33    348.02 o 
   2   2   2    20334.35    22681.61    207.67 o 
   3   2   2     1718.06     1889.66     51.16 o 
   4   2   2     3578.44     4079.15    119.89 o 
   5   2   2      232.98      153.29     42.29 o 
   6   2   2     4105.45     4306.69    155.27 o 
   7   2   2     5478.60     5689.53    192.05 o 
   8   2   2     2159.56     1957.06    136.89 o 
   9   2   2       19.04      -40.34     64.15 o 
 -11   3   2     1904.59     1779.21    177.28 o 
 -10   3   2     1187.10     1269.29    140.02 o 
  -9   3   2     1594.05     1658.67    200.99 o 
  -8   3   2     1408.34     1238.71    106.52 o 
  -7   3   2      460.01      425.05     65.46 o 
  -6   3   2     2008.81     1360.17    648.87 o 
  -5   3   2    11788.46    12993.91    304.52 o 
  -4   3   2     2870.58     3243.87     95.63 o 
  -3   3   2      902.35      666.44    353.20 o 
  -2   3   2    25323.28    26748.55    280.64 o 
  -1   3   2     4952.24     4835.73    548.28 o 
   0   3   2     8483.55     8420.03    203.53 o 
   1   3   2      615.13      342.99     88.49 o 
   2   3   2     6606.89     6760.97    101.35 o 
   3   3   2     2861.69     2837.25     72.72 o 
   4   3   2     7276.54     6267.82    355.72 o 
   5   3   2     3148.58     2836.76    121.47 o 
   6   3   2      896.60      976.07     91.86 o 
   7   3   2       60.88       38.35     54.75 o 
   8   3   2     3010.61     3139.72    174.50 o 
 -11   4   2      606.59      586.68    181.79 o 
 -10   4   2     2506.23     2654.42    258.10 o 
  -9   4   2     5455.42     2448.31   2437.63 o 
  -8   4   2     3543.21     3503.19    159.22 o 
  -7   4   2      385.37      400.58     48.48 o 
  -6   4   2     1638.37     1590.75     71.16 o 
  -5   4   2     7054.41     7119.86    216.09 o 
  -4   4   2    13758.44    14395.88    752.82 o 
  -3   4   2    11917.38    12007.56    178.55 o 
  -2   4   2     1886.64     1814.16     78.02 o 
  -1   4   2     2854.80     1980.50    305.12 o 
   0   4   2      123.58      190.42     21.61 o 
   1   4   2     8630.71     7546.64   1256.59 o 
   2   4   2     5232.54     4956.12     97.21 o 
   3   4   2       14.88        6.54     22.99 o 
   4   4   2     1868.59     1977.10     99.92 o 
   5   4   2     3260.21     3102.85    132.62 o 
   6   4   2      818.51      813.59     89.93 o 
   7   4   2     1524.14     1686.73    134.02 o 
   8   4   2       26.57       64.93     91.08 o 
 -11   5   2      509.71      530.30    174.01 o 
 -10   5   2      253.45      348.51    130.75 o 
  -9   5   2      289.13      323.72    119.57 o 
  -8   5   2     8217.46     7936.52    343.65 o 
  -7   5   2     2471.45     2609.44    149.34 o 
  -6   5   2     4399.05     4756.90    159.88 o 
  -5   5   2       30.46      116.08     35.01 o 
  -4   5   2    17219.73    18490.54    454.72 o 
  -3   5   2    10920.15    11627.88    168.17 o 
  -2   5   2    31939.87    28533.58   2300.69 o 
  -1   5   2      792.78      571.91     76.47 o 
   0   5   2       33.29       89.43     20.16 o 
   1   5   2      420.58      431.01     41.81 o 
   2   5   2     9013.49     9257.43    144.00 o 
   3   5   2    12370.14    11954.21    268.47 o 
   4   5   2     4560.39     4616.58    152.96 o 
   5   5   2      774.47      820.07     87.94 o 
   6   5   2      567.65      627.05     90.23 o 
   7   5   2      494.27      573.18    103.79 o 
 -11   6   2      801.37      771.88    194.43 o 
 -10   6   2      828.05     1039.70    182.28 o 
  -9   6   2     2378.67     2274.80    214.84 o 
  -8   6   2        1.91       16.53     63.19 o 
  -7   6   2     2193.89     2108.49    176.69 o 
  -6   6   2     4220.53     4721.47    157.32 o 
  -5   6   2     9683.04     8090.60   3359.57 o 
  -4   6   2       25.65       43.30     20.95 o 
  -3   6   2      320.15      351.41     28.79 o 
  -2   6   2     2409.44     2460.77    307.78 o 
  -1   6   2    13414.08    10573.33   1793.52 o 
   0   6   2     1642.04     1468.49    170.06 o 
   1   6   2      894.59      816.67     49.78 o 
   2   6   2       12.55       20.08     24.03 o 
   3   6   2     2904.01     3234.17    149.02 o 
   4   6   2     5071.94     5021.15    169.59 o 
   5   6   2     2806.19     2783.09    143.71 o 
   6   6   2       89.72      142.65     76.50 o 
 -11   7   2        3.05       52.50    123.95 o 
 -10   7   2      395.76      421.91    142.90 o 
  -9   7   2     1417.68     1438.28    184.22 o 
  -8   7   2     4376.76     4382.54    193.70 o 
  -7   7   2        9.96       24.44     40.34 o 
  -6   7   2      145.48      120.41     42.94 o 
  -5   7   2     4904.55     5078.67    161.31 o 
  -4   7   2     3981.70     3656.44    136.74 o 
  -3   7   2     1620.81     1818.95    100.61 o 
  -2   7   2     2916.79     2439.62    361.80 o 
  -1   7   2      866.97      781.36     90.43 o 
   0   7   2     4529.95     4011.46    324.34 o 
   1   7   2     5622.04     5186.03    303.19 o 
   2   7   2     2267.17     1424.35   1240.69 o 
   3   7   2      141.89      187.11     55.46 o 
   4   7   2        6.61       25.42     47.77 o 
   5   7   2     2167.57     2272.54    142.88 o 
   6   7   2      890.73      986.73    125.14 o 
 -11   8   2     1200.81     1389.67    233.31 o 
 -10   8   2       64.71      209.98    116.66 o 
  -9   8   2       61.20       66.11     87.01 o 
  -8   8   2     4877.17     4909.90    310.60 o 
  -7   8   2     6288.18     6127.67    379.13 o 
  -6   8   2     1886.91      810.90    846.24 o 
  -5   8   2      395.49      406.25     69.75 o 
  -4   8   2       46.44       58.39     28.60 o 
  -3   8   2     1842.62     1446.58    139.90 o 
  -2   8   2     7164.87     5721.80   1155.64 o 
  -1   8   2     6533.38     5538.22    792.08 o 
   0   8   2       82.13       67.99     30.25 o 
   1   8   2      441.99      265.25     96.93 o 
   2   8   2     4543.80     1596.66   1370.55 o 
   3   8   2      368.44      410.66     72.16 o 
   4   8   2      810.27      690.70    167.69 o 
   5   8   2       59.43       58.33    123.95 o 
 -11   9   2     1226.71     1517.99    240.60 o 
 -10   9   2      981.14     1073.24    189.08 o 
  -9   9   2      165.46      206.58     78.26 o 
  -8   9   2       50.96       45.28     57.05 o 
  -7   9   2     5124.19     2726.82   2620.15 o 
  -6   9   2     3343.11     3662.51    163.18 o 
  -5   9   2     3082.23     2994.26    197.10 o 
  -4   9   2     1617.73     1402.62    139.96 o 
  -3   9   2       10.63       21.80     30.34 o 
  -2   9   2      806.45      623.02    126.80 o 
  -1   9   2     8994.81     9402.50    371.36 o 
   0   9   2     2353.84     2544.93    141.97 o 
   1   9   2     1841.61     1074.36    833.85 o 
   2   9   2       35.35       83.12     90.41 o 
   3   9   2      373.04      401.01    139.99 o 
   4   9   2      827.43     1021.23    208.52 o 
  -9  10   2      389.10      435.03    137.07 o 
  -8  10   2     1404.29     1537.92    196.37 o 
  -7  10   2      387.88      669.80    145.33 o 
  -6  10   2        2.18        5.83     78.26 o 
  -5  10   2     1457.53     1681.80    188.11 o 
  -4  10   2     4743.54     5018.17    297.96 o 
  -3  10   2      625.42      684.38    140.47 o 
  -2  10   2      424.17      693.62    142.42 o 
  -1  10   2      524.58      664.46    141.93 o 
   0  10   2     2842.37     3144.38    254.70 o 
   2  10   2     1358.03     1769.29    220.67 o 
   3  10   2      111.47      199.29    132.70 o 
  -9  11   2      165.94      371.36    141.45 o 
  -8  11   2      172.93      267.82    122.00 o 
  -7  11   2      867.25      900.68    172.07 o 
  -6  11   2     1758.67     1742.55    203.66 o 
  -5  11   2     1207.76     1320.16    189.08 o 
  -4  11   2      905.48     1148.58    182.76 o 
  -3  11   2     1845.58     2249.52    226.99 o 
  -2  11   2      925.89     1397.93    192.00 o 
  -1  11   2     2052.03     2167.86    239.63 o 
   0  11   2        2.68       21.87    107.42 o 
  -9  12   2      552.61      593.00    174.01 o 
  -8  12   2      212.29      286.78    131.24 o 
  -7  12   2       45.42       57.36     99.64 o 
  -6  12   2      431.31      406.35    144.85 o 
  -5  12   2     1820.42     1649.72    224.08 o 
  -4  12   2     1050.26     1411.06    216.30 o 
  -3  12   2      176.47      315.94    148.74 o 
  -2  12   2      110.35      122.98    125.41 o 
  -1  12   2      516.08      546.83    178.39 o 
  -8  13   2     1266.81     1297.32    233.80 o 
  -7  13   2      573.77      716.95    194.43 o 
  -6  13   2       40.30      113.74    125.41 o 
  -5  13   2      285.72      311.08    155.54 o 
  -4  13   2     2559.58     3051.05    295.04 o 
  -3  13   2      953.22     1225.86    228.45 o 
  -2  13   2      189.34      233.31    164.29 o 
   1 -13   3       11.20       26.25    139.50 o 
   2 -13   3      526.61      760.70    201.72 o 
   3 -13   3     2085.03     2159.11    267.34 o 
   4 -13   3      481.00      638.69    184.71 o 
   5 -13   3       97.23      123.46    121.52 o 
   6 -13   3       92.56       58.33    120.06 o 
   7 -13   3      304.91      409.27    165.75 o 
   8 -13   3     1025.28     1277.39    230.40 o 
   0 -12   3     1950.86     2010.38    254.70 o 
   1 -12   3       67.75       85.20     60.95 o 
   2 -12   3      110.02      156.35     62.48 o 
   3 -12   3      567.12      442.84     97.28 o 
   4 -12   3     1795.59     1250.11    227.29 o 
   5 -12   3     1531.21     1431.70    252.90 o 
   6 -12   3     1331.38     1301.06    112.64 o 
   7 -12   3        4.70      -10.72     64.20 o 
   8 -12   3      110.00      167.57     87.23 o 
   9 -12   3     1282.32     1240.45    227.97 o 
  -2 -11   3     1450.35     1386.91    173.28 o 
  -1 -11   3      183.09      231.20     72.91 o 
   0 -11   3     1571.87     1433.35    113.20 o 
   1 -11   3      462.03      472.47     75.59 o 
   2 -11   3      828.51      772.61    100.87 o 
   3 -11   3      904.22      704.01    204.20 o 
   4 -11   3       14.13       15.49     43.40 o 
   5 -11   3       89.58      117.18     52.03 o 
   6 -11   3     2715.30     2560.54    204.26 o 
   7 -11   3      952.33     1149.17    126.06 o 
   8 -11   3       21.48      -30.77     58.09 o 
   9 -11   3        5.44      -50.55    102.07 o 
  -3 -10   3      655.19      751.62    127.84 o 
  -2 -10   3     2338.48     2045.04    160.53 o 
  -1 -10   3     2918.34     2913.33    315.82 o 
   0 -10   3      313.04      420.07     70.48 o 
   1 -10   3      103.34      119.51     50.04 o 
   2 -10   3     1022.03      801.57    110.34 o 
   3 -10   3     4115.45     2898.81    760.70 o 
   4 -10   3     3993.16     3047.63    506.73 o 
   5 -10   3     2512.36     2259.49    217.51 o 
   6 -10   3       36.12       26.33     51.97 o 
   7 -10   3     2106.31     2280.66    213.14 o 
   8 -10   3      113.92      124.19     71.49 o 
   9 -10   3     1049.60      818.05    175.47 o 
  10 -10   3      228.06      297.47    157.49 o 
  -4  -9   3     1515.22     1546.49    128.71 o 
  -3  -9   3      522.65      547.33     83.64 o 
  -2  -9   3      557.13      642.40     68.82 o 
  -1  -9   3      673.02      573.47     72.20 o 
   0  -9   3     5438.26     4866.54    446.82 o 
   1  -9   3     2138.16     1800.60    243.39 o 
   2  -9   3     1800.86     1397.63    242.01 o 
   3  -9   3      153.07       99.98     35.79 o 
   4  -9   3     4564.18     3866.65    585.32 o 
   5  -9   3     3249.99     2907.70    207.38 o 
   6  -9   3     3920.73     3715.57    363.09 o 
   7  -9   3       21.10       18.34     48.61 o 
   8  -9   3      261.85      275.60    111.80 o 
   9  -9   3      687.20      608.07    154.57 o 
  10  -9   3     1155.51     1213.23    212.90 o 
  -5  -8   3     1094.81     1147.51    119.20 o 
  -4  -8   3     1027.22     1048.69    103.79 o 
  -3  -8   3     2886.49     2844.97    134.30 o 
  -2  -8   3      182.16      164.75     42.59 o 
  -1  -8   3       27.74       15.18     28.26 o 
   0  -8   3     2516.06     2322.25    121.72 o 
   1  -8   3     8184.15     6659.23    936.50 o 
   2  -8   3     5271.74     3934.27    783.88 o 
   3  -8   3     6797.24     4879.91    896.90 o 
   4  -8   3        6.14       18.84     26.01 o 
   5  -8   3     1209.93     1145.06     77.69 o 
   6  -8   3     3442.68     3302.50    220.68 o 
   7  -8   3     5678.44     5893.69    268.55 o 
   8  -8   3      891.87      949.29    158.94 o 
   9  -8   3      281.02      287.27    129.29 o 
  10  -8   3      223.49      280.46    137.07 o 
  -6  -7   3     3552.50     3439.32    180.50 o 
  -5  -7   3      961.28     1084.06    104.46 o 
  -4  -7   3      268.91      298.84     64.46 o 
  -3  -7   3      763.39      827.62     67.74 o 
  -2  -7   3     2128.82     2191.56     87.90 o 
  -1  -7   3     1791.91     1750.54    113.09 o 
   0  -7   3    11187.17    10693.54    975.34 o 
   1  -7   3     1601.85     1564.26    166.98 o 
   2  -7   3      591.04      491.02     64.52 o 
   3  -7   3     3213.52     2572.59    247.66 o 
   4  -7   3     1618.59     1328.99     78.96 o 
   5  -7   3       42.48       50.91     37.26 o 
   6  -7   3       46.08       74.74     43.80 o 
   7  -7   3     2339.99     1985.71    180.33 o 
   8  -7   3     2630.48     2704.00    227.97 o 
   9  -7   3     2696.97     2651.50    247.41 o 
  10  -7   3      414.37      430.66    146.79 o 
  -7  -6   3        6.28       41.94     70.44 o 
  -6  -6   3      883.55      879.82    102.67 o 
  -5  -6   3     2385.40     2287.46    128.23 o 
  -4  -6   3     5474.28     5422.22    169.75 o 
  -3  -6   3      241.26      265.28     42.39 o 
  -2  -6   3       89.02       95.23     29.43 o 
  -1  -6   3       58.47       90.33     25.20 o 
   0  -6   3    19574.69    19449.30   1667.65 o 
   1  -6   3    21620.97    21660.28   2340.47 o 
   2  -6   3     2334.56     2119.20    190.40 o 
   3  -6   3       20.46        1.32     17.58 o 
   4  -6   3     3720.92     3551.47    207.08 o 
   5  -6   3     3015.98     3220.71    129.65 o 
   6  -6   3     3183.46     3366.77    239.63 o 
   7  -6   3     2294.47     1971.49    181.79 o 
   8  -6   3       68.90       50.07     76.80 o 
   9  -6   3      796.39      900.20    170.61 o 
  10  -6   3     1387.43     1393.07    218.24 o 
  -8  -5   3     2112.12     2327.24    197.24 o 
  -7  -5   3     1037.82     1220.93    121.17 o 
  -6  -5   3      477.33      518.02     80.66 o 
  -5  -5   3      438.85      394.57     66.97 o 
  -4  -5   3     3757.45     3699.44    134.73 o 
  -3  -5   3    12460.65    12714.50    183.14 o 
  -2  -5   3     5941.65     5382.62    208.26 o 
  -1  -5   3     1027.08      995.85     50.72 o 
   0  -5   3     1274.82     1344.90    115.48 o 
   1  -5   3    15680.90    14919.75   1488.89 o 
   2  -5   3     6809.52     6220.00    560.07 o 
   3  -5   3    15006.84    15741.50   1091.75 o 
   4  -5   3       15.64       21.73     14.43 o 
   5  -5   3      324.09      353.60     35.84 o 
   6  -5   3     1953.62     2265.72    287.02 o 
   7  -5   3    11193.19    10600.17    391.28 o 
   8  -5   3     1646.49     1575.83    181.30 o 
   9  -5   3      544.42      627.51    150.20 o 
  10  -5   3      150.42      222.62    126.86 o 
  -8  -4   3      727.19      825.70    111.50 o 
  -7  -4   3      853.09      920.76    101.44 o 
  -6  -4   3     3027.86     3080.59    140.69 o 
  -5  -4   3      365.09      336.14     57.99 o 
  -4  -4   3     1919.86     2136.08     80.07 o 
  -3  -4   3     2494.73     2780.19     94.40 o 
  -2  -4   3    28709.81    22561.07   6249.32 o 
  -1  -4   3     7545.60     7474.58    367.00 o 
   0  -4   3     2062.69     1746.76    142.77 o 
   1  -4   3      766.41      750.45     44.06 o 
   2  -4   3     3831.47     3629.64    240.06 o 
   3  -4   3    11889.04    12653.84    528.92 o 
   4  -4   3    23215.61    25696.47    620.16 o 
   5  -4   3     1986.20     1935.14     69.60 o 
   6  -4   3     1720.83     1959.02    101.83 o 
   7  -4   3     1403.18     1582.06    106.50 o 
   8  -4   3     5248.65     4782.42    290.18 o 
   9  -4   3     2224.81     2257.30    232.34 o 
  10  -4   3     1052.34     1225.86    205.61 o 
  -9  -3   3     2470.13     2469.46    162.30 o 
  -8  -3   3      563.43      565.42     93.61 o 
  -7  -3   3        4.86       16.67     46.23 o 
  -6  -3   3       79.21       65.61     39.40 o 
  -5  -3   3     5356.74     5292.83    154.13 o 
  -4  -3   3     2516.65     2195.69     74.52 o 
  -3  -3   3    20961.60    22986.91    210.83 o 
  -2  -3   3       49.94       25.51     12.62 o 
  -1  -3   3     5685.57     5633.97    296.98 o 
   0  -3   3     5222.38     5051.34    423.26 o 
   1  -3   3      660.76      656.33     26.94 o 
   2  -3   3      396.72      380.16     38.11 o 
   3  -3   3     2590.79     2810.90     64.51 o 
   4  -3   3    16348.19    17894.17    656.34 o 
   5  -3   3     8523.90     9428.80    275.89 o 
   6  -3   3     1021.38      831.94     75.12 o 
   7  -3   3     4339.86     1944.77   1976.60 o 
   8  -3   3     1367.82     1437.70    117.48 o 
   9  -3   3      850.02      796.52    111.44 o 
  10  -3   3     2247.53     2192.17    257.13 o 
  -9  -2   3      808.44      701.03    107.48 o 
  -8  -2   3     3343.65     3325.69    157.97 o 
  -7  -2   3     1854.26     1780.48    108.46 o 
  -6  -2   3     5873.30     6021.13    172.13 o 
  -5  -2   3     3268.56     3552.27    121.81 o 
  -4  -2   3     2652.90     2475.40     72.53 o 
  -3  -2   3    12678.73    13568.92    149.44 o 
  -2  -2   3    28629.31    30767.62    277.36 o 
  -1  -2   3     9393.17     9804.92    383.97 o 
   0  -2   3    13962.57    14351.40   1249.65 o 
   1  -2   3     2425.89     2192.12     78.02 o 
   2  -2   3    11710.59    13015.71    464.17 o 
   3  -2   3    17687.54    19767.12    589.26 o 
   4  -2   3    11478.51    11308.67   2066.15 o 
   5  -2   3     1472.74     1315.79     82.52 o 
   6  -2   3      733.27      704.49     74.87 o 
   7  -2   3     3097.02     3135.23    245.95 o 
   8  -2   3      660.82      771.03    101.91 o 
   9  -2   3      274.14      325.18     88.68 o 
  10  -2   3        3.23       22.05     81.87 o 
 -10  -1   3      620.10      607.10    182.76 o 
  -9  -1   3     1123.24     1048.49    112.53 o 
  -8  -1   3      155.15      140.30     57.22 o 
  -7  -1   3     2441.56     2332.97    117.76 o 
  -6  -1   3    11615.07    11831.11    227.12 o 
  -5  -1   3    10530.67    10364.85    147.76 o 
  -4  -1   3       14.89       18.50     15.33 o 
  -3  -1   3        6.83       14.96     12.76 o 
  -2  -1   3     6785.17     5144.20   1671.96 o 
  -1  -1   3     9504.57    10466.26    211.95 o 
   0  -1   3     8210.85     5915.35   1942.49 o 
   1  -1   3     6259.24     6898.00    182.44 o 
   2  -1   3     6693.12     5736.60   2401.90 o 
   3  -1   3     5781.12     6570.30    231.45 o 
   4  -1   3    21823.99    21636.06    287.75 o 
   5  -1   3     8450.11     8696.73    403.68 o 
   6  -1   3      204.67      274.24     57.89 o 
   7  -1   3      790.44      695.00     89.53 o 
   8  -1   3     1664.00     1641.97    132.44 o 
   9  -1   3     1753.35     1849.93    223.35 o 
  10  -1   3     2048.61     1927.00    191.96 o 
 -10   0   3      334.35      312.48     89.43 o 
  -9   0   3     2014.03     1953.17    126.46 o 
  -8   0   3     1751.24     1770.07    110.18 o 
  -7   0   3       24.66       54.03     35.62 o 
  -6   0   3      978.55      977.90     71.25 o 
  -5   0   3    16107.85    16310.75    177.41 o 
  -4   0   3     9071.09     9158.65    120.69 o 
  -3   0   3     4785.56     5542.09     83.19 o 
  -2   0   3      313.01      385.47     77.94 o 
  -1   0   3      497.09      469.15     18.10 o 
   0   0   3    10701.47    10592.58    224.66 o 
   1   0   3    97252.17   105346.58    839.68 o 
   2   0   3     7742.95     8030.35    162.59 o 
   3   0   3      650.64      627.97     51.87 o 
   4   0   3     1458.06     1348.18     81.35 o 
   5   0   3     7874.99     7174.22    618.52 o 
   6   0   3     2994.44     2890.81    142.44 o 
   7   0   3     1440.77     1236.78    158.22 o 
   8   0   3        0.94      -19.44     69.99 o 
   9   0   3      221.61      239.46     79.26 o 
 -10   1   3       10.32        4.92     56.68 o 
  -9   1   3      100.87       87.91     51.60 o 
  -8   1   3     3933.75     3723.65    147.20 o 
  -7   1   3     5180.01     5154.75    261.50 o 
  -6   1   3     4446.97     4645.66    115.70 o 
  -5   1   3       23.79       46.85     21.65 o 
  -4   1   3      992.07      915.29     45.97 o 
  -3   1   3     4696.63     3574.35   1594.14 o 
  -2   1   3    27049.84    31513.73    673.20 o 
  -1   1   3      521.74      485.00     22.10 o 
   0   1   3     6634.87     7727.09    114.70 o 
   1   1   3    14161.58    14963.71    120.02 o 
   2   1   3    22937.60    25087.06    346.88 o 
   3   1   3      187.83      134.67     32.17 o 
   4   1   3     2618.80     2471.72    141.93 o 
   5   1   3      373.58      256.30     65.38 o 
   6   1   3     1302.80     1174.83    145.82 o 
   7   1   3     5723.85     5837.18    187.70 o 
   8   1   3     2321.45     2353.58    141.20 o 
   9   1   3      159.45      111.42     76.59 o 
 -11   2   3     2700.67     2904.74    301.36 o 
 -10   2   3     1434.84     1385.67    117.61 o 
  -9   2   3     1705.74     1792.90    171.34 o 
  -8   2   3      184.64      181.75     61.85 o 
  -7   2   3     5471.69     5297.78    184.19 o 
  -6   2   3     7815.87     8036.98    211.68 o 
  -5   2   3     6959.02     7284.32    178.40 o 
  -4   2   3      369.24      419.00     47.55 o 
  -3   2   3       11.18        5.08      8.35 o 
  -2   2   3    15094.88    15854.69    127.99 o 
  -1   2   3    30685.83    32372.55    655.09 o 
   0   2   3    11271.08    11919.42    161.30 o 
   1   2   3    21484.43    24506.82    154.19 o 
   2   2   3     7475.24     8754.96    219.69 o 
   3   2   3      158.48      189.16     21.24 o 
   4   2   3     4181.45     4318.99    131.47 o 
   5   2   3     3468.41     3020.11    119.46 o 
   6   2   3     1259.04     1219.34     93.60 o 
   7   2   3        4.79       20.35     48.32 o 
   8   2   3     3148.48     3115.37    166.25 o 
 -11   3   3      268.34      374.56    109.96 o 
 -10   3   3     2944.85     3047.65    261.02 o 
  -9   3   3     4386.16     4421.99    293.34 o 
  -8   3   3     3464.78     3623.02    166.30 o 
  -7   3   3       41.50       41.58     36.17 o 
  -6   3   3       33.39       30.59     22.16 o 
  -5   3   3     9791.97     7086.01   3150.92 o 
  -4   3   3    25588.60    27471.89    517.22 o 
  -3   3   3     9252.45    10180.50    121.89 o 
  -2   3   3     6873.88     6831.54    132.29 o 
  -1   3   3     5484.53     4068.34    495.74 o 
   0   3   3     9315.92     9725.61    323.39 o 
   1   3   3    12983.00    14317.80    133.69 o 
   2   3   3     7312.03     7695.02    270.25 o 
   3   3   3      105.31      109.25     22.99 o 
   4   3   3      208.93      294.44     47.79 o 
   5   3   3     4270.24     4616.89    152.01 o 
   6   3   3     2767.86     2670.38    149.07 o 
   7   3   3     3407.43     3295.07    162.09 o 
   8   3   3      139.44      173.49     77.91 o 
 -11   4   3      994.37     1059.63    207.55 o 
 -10   4   3      156.23      152.14    109.37 o 
  -9   4   3     1000.13     1036.46    111.13 o 
  -8   4   3     2640.00     1290.31   1283.46 o 
  -7   4   3     1052.61     1053.10     66.09 o 
  -6   4   3     2045.87     2248.72     82.84 o 
  -5   4   3     3236.81     3320.04     90.30 o 
  -4   4   3    13492.27    14090.32    163.52 o 
  -3   4   3    14571.31    15825.85    190.06 o 
  -2   4   3    31139.96    33083.89    584.04 o 
  -1   4   3     9553.64     6940.68   1223.76 o 
   0   4   3     1844.12     1780.25     84.61 o 
   1   4   3      238.96      198.73     25.40 o 
   2   4   3    12410.80     7229.50   3910.88 o 
   3   4   3     6961.90     7148.84    160.21 o 
   4   4   3     4595.96     4822.03    147.53 o 
   5   4   3       18.17       29.34     39.88 o 
   6   4   3     1330.93     1246.31    107.04 o 
   7   4   3      807.80     1002.67    113.61 o 
 -11   5   3     1315.36     1218.09    219.22 o 
 -10   5   3     1695.44     1941.36    223.11 o 
  -9   5   3     1361.00     1140.80    165.75 o 
  -8   5   3       93.79      130.55     85.30 o 
  -7   5   3     1530.41     1533.26     78.48 o 
  -6   5   3      329.37      297.41     40.10 o 
  -5   5   3     9998.48     7915.22   3516.74 o 
  -4   5   3      862.93      847.90     46.98 o 
  -3   5   3      449.58      355.93     26.88 o 
  -2   5   3     4325.06     4360.54    278.04 o 
  -1   5   3     4246.55     3363.19    686.07 o 
   0   5   3     1775.39     1573.90     87.35 o 
   1   5   3     1577.65     1551.54     81.81 o 
   2   5   3      202.18       68.52     35.57 o 
   3   5   3     5980.53     6198.70    160.67 o 
   4   5   3     6503.81     6365.20    178.61 o 
   5   5   3     5437.75     5526.51    184.42 o 
   6   5   3       15.12       35.02     57.97 o 
   7   5   3        2.33        5.61     72.86 o 
 -11   6   3        2.96       17.98    110.34 o 
 -10   6   3      733.55      885.13    172.07 o 
  -9   6   3     1933.82     1663.81    187.14 o 
  -8   6   3     7843.00     7998.23    245.71 o 
  -7   6   3     1236.01     1126.06     91.07 o 
  -6   6   3       58.39       80.92     26.94 o 
  -5   6   3     1475.65     1317.16     61.92 o 
  -4   6   3    17989.23    17914.17    261.30 o 
  -3   6   3     4028.22     3479.86     73.91 o 
  -2   6   3     1198.39     1185.36    125.37 o 
  -1   6   3       19.45       31.46     17.11 o 
   0   6   3      371.35      372.83     34.66 o 
   1   6   3     3337.84     3104.34     92.26 o 
   2   6   3     9520.94     7610.53   1051.18 o 
   3   6   3       26.89       67.20     40.27 o 
   4   6   3        4.52        4.91     44.81 o 
   5   6   3     2304.61     2426.75    139.27 o 
   6   6   3      726.73      824.70    111.80 o 
 -11   7   3      924.00      820.97    187.14 o 
 -10   7   3      120.10      238.17    118.11 o 
  -9   7   3      235.30      218.73    104.02 o 
  -8   7   3     2942.91     2902.36    197.10 o 
  -7   7   3     9883.46    10131.92    564.33 o 
  -6   7   3     1519.24     1379.05     95.53 o 
  -5   7   3     1595.91     1520.85    127.84 o 
  -4   7   3      656.76      665.00     41.87 o 
  -3   7   3     2547.35     2314.14    110.70 o 
  -2   7   3     8425.41     6545.29    984.88 o 
  -1   7   3     2851.16     2184.21    398.92 o 
   0   7   3        6.31       18.95     21.22 o 
   1   7   3      256.06      215.56     37.80 o 
   2   7   3     5268.78     4998.13    150.94 o 
   3   7   3     2832.52     2141.53    470.03 o 
   4   7   3     1043.18     1166.92    103.54 o 
   5   7   3      231.41      323.24    136.59 o 
 -11   8   3      980.36      975.05    204.15 o 
 -10   8   3     1630.19     1734.78    217.76 o 
  -9   8   3     1103.45     1116.50    167.21 o 
  -8   8   3      240.63      301.61     72.18 o 
  -7   8   3     4535.95     2323.35   2432.29 o 
  -6   8   3     6920.88     7302.17    209.88 o 
  -5   8   3     2487.91     2496.71    121.61 o 
  -4   8   3     2705.41     2657.93     93.86 o 
  -3   8   3      613.49      463.33     46.81 o 
  -2   8   3       33.99       33.58     22.51 o 
  -1   8   3    11737.37     9673.33   1288.38 o 
   0   8   3     6197.90     6407.86    201.48 o 
   1   8   3     1370.61     1577.04    235.01 o 
   2   8   3      248.17      118.11     85.06 o 
   3   8   3     1168.75     1095.11    176.93 o 
   4   8   3      491.21      577.45    161.37 o 
   5   8   3     1450.80     1450.91    241.58 o 
 -11   9   3      142.56      199.77    154.08 o 
 -10   9   3      988.27     1055.74    185.68 o 
  -9   9   3      825.80      801.22    108.44 o 
  -8   9   3     2017.04     1137.63   1118.93 o 
  -7   9   3      837.49     1071.43    105.74 o 
  -6   9   3      260.85      259.56     98.67 o 
  -5   9   3     1013.97     1041.16    150.20 o 
  -4   9   3     2466.68     2607.76    206.58 o 
  -3   9   3      627.26      647.44    126.38 o 
  -2   9   3     2322.67     2670.46    209.01 o 
  -1   9   3        3.52       46.18     74.37 o 
   0   9   3     3924.20     4428.38    183.47 o 
   1   9   3     2179.39     2233.00    203.18 o 
   2   9   3     1639.04     1791.65    205.61 o 
   3   9   3      224.72      242.55    121.03 o 
   4   9   3        2.90       13.12    121.52 o 
  -9  10   3      292.80      378.65    130.75 o 
  -8  10   3      357.35      312.54    114.71 o 
  -7  10   3     2165.48     2568.38    228.45 o 
  -6  10   3     2844.87     2680.67    231.37 o 
  -5  10   3      836.40      736.88    144.36 o 
  -4  10   3      188.38      261.99    106.45 o 
  -3  10   3     3572.38     3573.57    257.13 o 
  -2  10   3      924.43      996.44    162.35 o 
  -1  10   3     5177.59     5379.32    311.57 o 
   0  10   3       38.86       45.69     97.21 o 
   2  10   3      319.57      381.08    137.07 o 
   3  10   3      606.52      750.00    194.43 o 
  -9  11   3      283.79      408.78    151.17 o 
  -8  11   3      160.40      258.10    122.49 o 
  -7  11   3       17.47       83.60     96.73 o 
  -6  11   3      949.74      967.76    177.41 o 
  -5  11   3     1899.10     1735.26    205.61 o 
  -4  11   3     3757.90     3754.88    284.84 o 
  -3  11   3      157.52      171.58    111.80 o 
  -2  11   3       49.98       61.73    103.53 o 
  -1  11   3     1517.41     1571.94    207.07 o 
  -9  12   3     1053.98     1225.86    217.27 o 
  -8  12   3      685.86      722.78    177.90 o 
  -7  12   3      799.36      855.48    182.76 o 
  -6  12   3        0.62      -27.22     86.52 o 
  -5  12   3      228.78      356.29    139.99 o 
  -4  12   3     2474.72     2816.77    263.45 o 
  -3  12   3     2407.02     2805.10    272.68 o 
  -2  12   3      109.73      199.29    139.99 o 
  -1  12   3      231.53      323.24    156.51 o 
  -8  13   3      148.49      266.37    160.40 o 
  -7  13   3      975.32     1115.04    222.13 o 
  -6  13   3      672.13      784.51    199.29 o 
  -5  13   3      153.47      131.24    141.93 o 
  -4  13   3       49.40       69.99    138.04 o 
  -3  13   3     1197.97     1355.64    239.15 o 
  -2  13   3      553.50      587.17    200.75 o 
   1 -13   4      905.12     1253.57    236.72 o 
   2 -13   4      392.58      373.30    177.90 o 
   3 -13   4      195.81      179.85    145.33 o 
   4 -13   4     1245.44      922.59    105.72 o 
   5 -13   4      537.18      435.61     86.78 o 
   6 -13   4      519.35      471.91     92.12 o 
   7 -13   4      123.28       73.93     88.01 o 
   8 -13   4       15.64      -10.75     93.78 o 
  -1 -12   4      249.72      178.53     89.12 o 
   0 -12   4      219.47      197.99     78.29 o 
   1 -12   4      872.59      890.63    106.47 o 
   2 -12   4      641.73      708.23    146.31 o 
   3 -12   4     1189.80     1140.76    199.79 o 
   4 -12   4      113.23       84.52     53.79 o 
   5 -12   4      133.35      109.15     57.12 o 
   6 -12   4      830.70      768.01     96.24 o 
   7 -12   4     1334.79     1531.16    152.28 o 
   8 -12   4      368.13      385.51    109.81 o 
   9 -12   4       92.88       70.97    132.21 o 
  -2 -11   4     2805.45     2747.43    197.79 o 
  -1 -11   4     2698.61     2752.13    305.67 o 
   0 -11   4     1038.84     1138.95    152.47 o 
   1 -11   4      139.05       98.16     54.12 o 
   2 -11   4      152.83      151.67     63.35 o 
   3 -11   4     2576.37     1957.34    382.41 o 
   4 -11   4     3316.71     2487.03    564.89 o 
   5 -11   4      455.52      369.80     68.72 o 
   6 -11   4      718.38      676.65     84.67 o 
   7 -11   4     1354.29     1304.86    133.59 o 
   8 -11   4      498.62      539.90    106.71 o 
   9 -11   4      984.70     1092.20    203.66 o 
  -4 -10   4      677.30      525.53    130.93 o 
  -3 -10   4     1492.96     1613.15    180.33 o 
  -2 -10   4       86.11      101.76     61.43 o 
  -1 -10   4     1517.90     1527.00    131.00 o 
   0 -10   4     2857.44     2674.01    250.48 o 
   1 -10   4     1093.05      960.87     86.11 o 
   2 -10   4       92.69       44.89     37.84 o 
   3 -10   4       46.15       14.20     33.93 o 
   4 -10   4     3969.35     3005.10    454.20 o 
   5 -10   4     2654.77     2485.35    366.52 o 
   6 -10   4     4217.68     3907.51    339.76 o 
   7 -10   4      266.39      257.10     76.19 o 
   8 -10   4      307.16      364.07    128.32 o 
   9 -10   4      236.51      242.06    130.75 o 
  10 -10   4     1683.25     1814.01    252.76 o 
  -5  -9   4      397.04      363.48     99.15 o 
  -4  -9   4      895.73      974.22    110.68 o 
  -3  -9   4     2782.47     2828.98    144.61 o 
  -2  -9   4     1264.30     1461.49     88.71 o 
  -1  -9   4      585.98      547.12     72.61 o 
   0  -9   4     1170.38     1018.01    101.21 o 
   1  -9   4     3015.79     2755.73    316.71 o 
   2  -9   4     1924.62     1450.79    226.36 o 
   3  -9   4     3268.24     2319.43    378.28 o 
   4  -9   4     1635.25     1446.48    213.31 o 
   5  -9   4     1272.56     1162.70     85.02 o 
   6  -9   4     2846.58     2859.63    186.65 o 
   7  -9   4     3770.75     3801.90    380.11 o 
   8  -9   4      101.32      171.58    102.07 o 
   9  -9   4       47.82       34.51     96.24 o 
  10  -9   4      141.84      115.20    126.86 o 
  -5  -8   4     1480.27     1586.40    132.15 o 
  -4  -8   4      153.07      181.19     64.73 o 
  -3  -8   4      375.89      325.56     65.09 o 
  -2  -8   4      952.23     1112.07     74.64 o 
  -1  -8   4     2141.62     2155.74    140.60 o 
   0  -8   4     2391.99     2342.80    173.22 o 
   1  -8   4        5.44       11.33     28.48 o 
   2  -8   4     1980.12     1556.97    207.39 o 
   3  -8   4     1700.89     1541.49    142.45 o 
   4  -8   4     7719.28     6892.40    782.94 o 
   5  -8   4     1567.94     1588.41     89.39 o 
   6  -8   4        3.35      -14.81     38.38 o 
   7  -8   4     2948.37     3040.24    155.56 o 
   8  -8   4     1354.82     1337.17    183.73 o 
   9  -8   4      920.36      914.29    172.55 o 
  10  -8   4     1171.86     1011.02    206.09 o 
  -6  -7   4      746.95      886.61    111.70 o 
  -5  -7   4     4584.12     4674.09    183.75 o 
  -4  -7   4     3594.53     3317.24    146.01 o 
  -3  -7   4     2669.53     2618.71    101.81 o 
  -2  -7   4      863.16      950.97     64.42 o 
  -1  -7   4      138.03      117.93     31.31 o 
   0  -7   4     5469.62     4568.10    313.61 o 
   1  -7   4    25899.79    25099.75   2510.88 o 
   2  -7   4      725.81      623.75     80.57 o 
   3  -7   4      495.38      391.62     47.17 o 
   4  -7   4     1208.53     1078.44    145.01 o 
   5  -7   4     1245.92     1401.57    139.02 o 
   6  -7   4     3276.12     3477.48    370.38 o 
   7  -7   4      618.68      463.22    117.63 o 
   8  -7   4       20.13       69.02     82.15 o 
   9  -7   4      279.29      248.87    109.85 o 
  10  -7   4     1341.45     1305.58    218.24 o 
  -7  -6   4     1263.91     1252.21    127.86 o 
  -6  -6   4     1081.54     1203.09    114.84 o 
  -5  -6   4      139.85      195.91     58.96 o 
  -4  -6   4     1644.39     1701.42    102.61 o 
  -3  -6   4     3807.15     3788.52    111.89 o 
  -2  -6   4     2542.17     2454.31     96.89 o 
  -1  -6   4      139.31      251.50     33.94 o 
   0  -6   4     3543.99     3695.94    341.11 o 
   1  -6   4    27737.92    26085.11   2636.04 o 
   2  -6   4    12200.41    10267.80    839.34 o 
   3  -6   4     5187.63     4912.08    353.07 o 
   4  -6   4      665.95      771.08     57.61 o 
   5  -6   4     2725.64     2543.88    334.66 o 
   6  -6   4      306.74      354.47     63.92 o 
   7  -6   4     9146.11     8971.36    370.38 o 
   8  -6   4     4152.44     3634.33    257.13 o 
   9  -6   4      358.69      327.12    120.06 o 
  10  -6   4       36.46       16.04    111.31 o 
  -8  -5   4      375.72      348.97    117.08 o 
  -7  -5   4     1540.03     1528.14    127.84 o 
  -6  -5   4     3132.88     2945.73    144.82 o 
  -5  -5   4     1905.36     1955.62    118.27 o 
  -4  -5   4       10.91       12.61     25.79 o 
  -3  -5   4       50.86       71.40     27.47 o 
  -2  -5   4    13011.50    13740.78    505.98 o 
  -1  -5   4     5341.59     5250.59    301.19 o 
   0  -5   4    13243.42    12454.21   1036.16 o 
   1  -5   4     6594.09     6584.43    562.67 o 
   2  -5   4     1778.11     1447.04    102.31 o 
   3  -5   4     3506.10     3356.17    234.03 o 
   4  -5   4    12672.97    13127.11    543.42 o 
   5  -5   4       73.76       77.87     40.59 o 
   6  -5   4     1293.26     1536.43    168.91 o 
   7  -5   4       90.28      132.70     72.91 o 
   8  -5   4     5607.41     5227.18    307.20 o 
   9  -5   4     1921.41     1936.98    220.19 o 
  10  -5   4      749.09      759.24    182.28 o 
  -8  -4   4     1398.26     1486.65    133.83 o 
  -7  -4   4      111.74      101.04     56.49 o 
  -6  -4   4       71.77       49.24     44.40 o 
  -5  -4   4     1993.94     2086.81    107.21 o 
  -4  -4   4     4035.73     3635.43    101.61 o 
  -3  -4   4     6907.04     7034.18    129.06 o 
  -2  -4   4      570.31      631.76     42.31 o 
  -1  -4   4    11020.99    12394.09    678.29 o 
   0  -4   4     4699.51     4823.14    392.18 o 
   1  -4   4     7591.10     7760.64    617.25 o 
   2  -4   4     3936.74     3916.32    342.57 o 
   3  -4   4      161.23      195.80     20.11 o 
   4  -4   4      787.80      735.59     43.00 o 
   5  -4   4    12849.74    13536.36    596.29 o 
   6  -4   4      784.51      807.59     72.75 o 
   7  -4   4     5902.11     6031.52    429.68 o 
   8  -4   4       49.24      151.65     83.12 o 
   9  -4   4     1129.64      967.28    174.01 o 
  10  -4   4     1481.57     1443.14    226.99 o 
  -9  -3   4      954.68      914.32    125.69 o 
  -8  -3   4     4014.36     4154.45    183.80 o 
  -7  -3   4      797.16      812.95     90.90 o 
  -6  -3   4     1922.29     1910.54    107.59 o 
  -5  -3   4      151.35      192.68     44.66 o 
  -4  -3   4     5344.58     5382.24    114.58 o 
  -3  -3   4    15547.25    15364.79    175.39 o 
  -2  -3   4    40440.44    44324.90   1043.04 o 
  -1  -3   4    13034.83    13891.66    678.36 o 
   0  -3   4      482.30      591.82     34.73 o 
   1  -3   4     5023.12     5145.38    315.50 o 
   2  -3   4     5751.84     5670.03    181.43 o 
   3  -3   4     8168.87     8959.28    241.26 o 
   4  -3   4    16358.04    17848.90    650.29 o 
   5  -3   4      263.41      233.72     31.57 o 
   6  -3   4     1383.52     1324.91     90.04 o 
   7  -3   4     3457.55     1595.10   1701.72 o 
   8  -3   4     2318.74     2215.60    143.06 o 
   9  -3   4      238.85      202.20    107.42 o 
  10  -3   4        2.02       16.53     95.76 o 
  -9  -2   4      814.70      772.79    107.26 o 
  -8  -2   4      404.12      386.25     78.29 o 
  -7  -2   4     1867.96     1996.63    116.06 o 
  -6  -2   4     1754.71     1848.39    100.72 o 
  -5  -2   4     8655.04     8434.78    249.41 o 
  -4  -2   4      211.02      143.99     26.39 o 
  -3  -2   4       56.38      120.77     24.84 o 
  -2  -2   4    17588.41    17999.49    220.09 o 
  -1  -2   4    19402.93    20784.32    927.77 o 
   0  -2   4     7864.45     8169.31    682.36 o 
   1  -2   4     3601.54     3502.41    175.48 o 
   2  -2   4     5355.91     6245.40    226.79 o 
   3  -2   4    10502.92    12512.57    475.39 o 
   4  -2   4    22519.06    25807.41   2302.99 o 
   5  -2   4    15133.76    14805.77    262.67 o 
   6  -2   4       64.44       71.88     37.12 o 
   7  -2   4      143.27      113.16     52.25 o 
   8  -2   4     1496.03     1570.33    128.84 o 
   9  -2   4      746.94      716.00    113.16 o 
  10  -2   4     1957.33     1998.23    262.96 o 
 -10  -1   4      253.35      277.53     86.29 o 
  -9  -1   4      730.55      786.26     99.22 o 
  -8  -1   4     4142.33     3980.21    162.66 o 
  -7  -1   4       16.87       -2.81     33.66 o 
  -6  -1   4      169.15      133.58     40.31 o 
  -5  -1   4    13062.85    13445.67    288.97 o 
  -4  -1   4    11300.92    11605.86    209.42 o 
  -3  -1   4     8471.41     8883.41    120.66 o 
  -2  -1   4       93.74       87.98     16.20 o 
  -1  -1   4    15321.22    17114.97    642.16 o 
   0  -1   4     2767.71     3015.77    211.54 o 
   1  -1   4    38958.51    28886.74  10683.38 o 
   2  -1   4     5988.96     6294.98    656.84 o 
   3  -1   4      512.96      534.72     28.12 o 
   4  -1   4     1052.09     1028.83     71.21 o 
   5  -1   4    16943.41    16925.08    367.47 o 
   6  -1   4     3566.25     3510.78    153.98 o 
   7  -1   4     1781.90     1693.47    123.55 o 
   8  -1   4        2.69      -33.94     49.04 o 
   9  -1   4      133.15      110.12     74.77 o 
 -10   0   4       43.26       48.76     65.69 o 
  -9   0   4      304.41      242.68     66.19 o 
  -8   0   4     2311.26     2418.98    125.52 o 
  -7   0   4     7034.81     6533.97    178.94 o 
  -6   0   4     5750.11     5728.27    164.51 o 
  -5   0   4      185.93      197.91     32.90 o 
  -4   0   4     5652.23     6371.29    128.88 o 
  -3   0   4      265.81      245.93     98.37 o 
  -2   0   4     2475.61     2761.00     52.38 o 
  -1   0   4      110.13      135.93     12.27 o 
   0   0   4     8199.39     8714.05    145.23 o 
   1   0   4      698.54      623.94     27.50 o 
   2   0   4    25296.77    26948.22    385.03 o 
   3   0   4     2211.68     2048.76     87.63 o 
   4   0   4     8687.68     8676.94    201.72 o 
   5   0   4      191.06      191.47     49.66 o 
   6   0   4     2151.49     1747.80    116.50 o 
   7   0   4     2539.92     2761.67    217.76 o 
   8   0   4     3361.68     3494.13    194.36 o 
   9   0   4      318.44      339.65     87.50 o 
 -10   1   4     1524.51     1658.32    129.77 o 
  -9   1   4     1517.88     1624.26    114.04 o 
  -8   1   4        7.84        2.52     36.66 o 
  -7   1   4     3501.83     3375.13    125.96 o 
  -6   1   4    15844.39    15625.18    644.43 o 
  -5   1   4    18705.97    19612.36    391.93 o 
  -4   1   4     3314.52     3500.41     85.63 o 
  -3   1   4     8913.94     9339.40    233.93 o 
  -2   1   4    12188.68    15030.73    284.76 o 
  -1   1   4    66974.03    67638.91   2002.73 o 
   0   1   4     9419.18     9632.73    303.87 o 
   1   1   4    15314.15    16614.75    135.84 o 
   2   1   4     2726.89     3054.15     76.00 o 
   3   1   4     2750.86     2920.38    108.98 o 
   4   1   4      630.93      633.61     67.53 o 
   5   1   4     4144.60     3886.96    158.27 o 
   6   1   4       45.26       10.60     43.27 o 
   7   1   4        3.69       30.30     47.22 o 
   8   1   4     1503.85     1433.56    119.79 o 
   9   1   4     1352.29     1266.15    132.53 o 
 -11   2   4        7.09       45.45     75.39 o 
 -10   2   4     1920.51     1806.79    125.65 o 
  -9   2   4     3633.26     3413.52    251.97 o 
  -8   2   4     2339.52     2450.27    199.29 o 
  -7   2   4      778.88      826.27     86.61 o 
  -6   2   4      351.71      362.86     42.77 o 
  -5   2   4     5616.92     5412.00    115.76 o 
  -4   2   4    19669.62    20610.48   1006.08 o 
  -3   2   4     3151.93     3582.60     74.59 o 
  -2   2   4    16369.83    17881.84    190.04 o 
  -1   2   4     3161.00     2997.77    107.42 o 
   0   2   4    28212.94    30498.50    419.83 o 
   1   2   4    38194.47    42243.70    400.11 o 
   2   2   4    24032.93    26875.13    884.16 o 
   3   2   4      180.43      155.25     25.78 o 
   4   2   4      495.33      457.91     51.34 o 
   5   2   4     2857.99     3249.55    125.02 o 
   6   2   4     3870.01     3936.86    151.36 o 
   7   2   4     3087.05     3045.43    148.30 o 
   8   2   4      654.28      742.83    107.63 o 
 -11   3   4     2167.61     2041.71    149.98 o 
 -10   3   4       15.65       14.91     50.98 o 
  -9   3   4      956.15     1011.94    113.56 o 
  -8   3   4     3125.95     2866.44    163.08 o 
  -7   3   4     5184.12     5194.41    137.09 o 
  -6   3   4     2508.60     2692.71     91.49 o 
  -5   3   4     3749.17     1270.87   1253.66 o 
  -4   3   4     7235.30     4942.54   2178.22 o 
  -3   3   4    12685.96    13777.98    144.26 o 
  -2   3   4    12680.95    14319.05    302.92 o 
  -1   3   4    10629.51     8135.15   1123.86 o 
   0   3   4        3.97       14.81     10.12 o 
   1   3   4       90.76       60.11     19.30 o 
   2   3   4    11507.82    11507.99    181.55 o 
   3   3   4     2901.27     2739.08    202.99 o 
   4   3   4     2011.26     1997.99     94.62 o 
   5   3   4      702.28      810.14     77.60 o 
   6   3   4      956.61     1065.34     97.56 o 
   7   3   4     2336.22     2315.97    144.11 o 
   8   3   4     2855.30     3215.73    179.69 o 
 -11   4   4     1658.50     1551.53    229.42 o 
 -10   4   4     3101.41     3235.76    275.11 o 
  -9   4   4      938.33     1078.24    114.10 o 
  -8   4   4      813.37      365.38    466.14 o 
  -7   4   4     1188.88      977.21    251.20 o 
  -6   4   4      353.54      191.53    130.26 o 
  -5   4   4     4969.63     3385.71   1658.99 o 
  -4   4   4     9383.67    10339.62    143.02 o 
  -3   4   4     1837.06     1768.23     64.02 o 
  -2   4   4     4001.11     3615.78     58.01 o 
  -1   4   4    17955.55    13668.36   2841.82 o 
   0   4   4     1148.07     1076.93     58.50 o 
   1   4   4     6746.09     6248.55    101.13 o 
   2   4   4      106.08      120.60     26.53 o 
   3   4   4     4367.83     4208.71    167.19 o 
   4   4   4     2909.68     2876.13    119.18 o 
   5   4   4     3899.69     3756.02    167.57 o 
   6   4   4      641.98      709.80     90.91 o 
   7   4   4        1.22       33.04     66.97 o 
 -11   5   4        1.66      -39.86    105.48 o 
 -10   5   4     2386.11     2419.65    242.06 o 
  -9   5   4     2922.85     3341.72    246.92 o 
  -8   5   4     6008.51     6047.23    157.69 o 
  -7   5   4     1218.20     1294.52     73.60 o 
  -6   5   4       51.69      113.31     30.59 o 
  -5   5   4      331.04      300.95     36.34 o 
  -4   5   4    27190.94    28009.58    376.68 o 
  -3   5   4    16266.50    16427.14    417.26 o 
  -2   5   4     4466.77     3832.29    129.86 o 
  -1   5   4       12.09       17.30     13.41 o 
   0   5   4      686.82      715.25     39.48 o 
   1   5   4      372.53      413.67     35.94 o 
   2   5   4    12682.45    12396.59    167.31 o 
   3   5   4      901.71      507.89    236.80 o 
   4   5   4      271.64      301.23     58.85 o 
   5   5   4     1102.46     1157.18    101.29 o 
   6   5   4     2088.77     2163.17    141.52 o 
   7   5   4      453.55      481.56    132.52 o 
 -11   6   4      988.80      930.33    194.91 o 
 -10   6   4      219.24      263.94    115.68 o 
  -9   6   4       31.98       -0.97     73.88 o 
  -8   6   4     1456.60     1530.05    159.19 o 
  -7   6   4     7658.42     8174.42    218.07 o 
  -6   6   4      969.76     1004.21     61.84 o 
  -5   6   4      889.04      736.12     51.17 o 
  -4   6   4     2006.66     2058.28     72.20 o 
  -3   6   4    12384.09    13063.08    282.81 o 
  -2   6   4     9204.12     7366.57    578.94 o 
  -1   6   4    11296.86     8131.47   1666.67 o 
   0   6   4      326.22      284.64     32.50 o 
   1   6   4      224.79      223.95     33.24 o 
   2   6   4     4044.73     3985.51    126.62 o 
   3   6   4     7634.44     3707.16   3532.74 o 
   4   6   4     2421.70     2475.85    127.26 o 
   5   6   4      586.91      650.96     92.04 o 
   6   6   4      408.87      428.71    164.78 o 
 -11   7   4      267.26      285.32    159.43 o 
 -10   7   4     1081.31     1201.07    188.11 o 
  -9   7   4     1020.55     1233.64    168.67 o 
  -8   7   4     1105.37     1139.70    103.62 o 
  -7   7   4     1469.87      919.30    795.45 o 
  -6   7   4     5365.43     5387.67    172.77 o 
  -5   7   4     3103.46     3383.94    130.91 o 
  -4   7   4     4852.85     4920.97    112.85 o 
  -3   7   4       49.84       70.30     22.21 o 
  -2   7   4       14.72       26.49     19.75 o 
  -1   7   4     5899.69     4518.56    778.68 o 
   0   7   4     5138.60     4699.82    358.86 o 
   1   7   4      527.67      584.46     50.89 o 
   2   7   4      204.48      209.35     63.06 o 
   3   7   4     1688.58     1769.77    194.91 o 
   4   7   4     2004.50     1834.42    217.27 o 
   5   7   4     2134.90     2465.34    274.14 o 
 -11   8   4      382.01      405.87    168.18 o 
 -10   8   4       61.19      105.48    107.42 o 
  -9   8   4     1015.05      834.14    106.20 o 
  -8   8   4     1782.66      892.45    903.11 o 
  -7   8   4     3382.89     3346.95    221.89 o 
  -6   8   4      572.56      585.77     74.99 o 
  -5   8   4      374.87      339.77     58.36 o 
  -4   8   4     3802.37     3855.98    229.91 o 
  -3   8   4     1728.41     1938.99    104.02 o 
  -2   8   4     1550.93     1538.22     99.30 o 
  -1   8   4      473.43      517.05     72.52 o 
   0   8   4     4803.14     5174.40    185.42 o 
   1   8   4     2323.84     2674.35    147.96 o 
   2   8   4     3270.79     3490.46    254.21 o 
   3   8   4      429.76      448.64    136.59 o 
   4   8   4       12.75      -11.67     89.44 o 
  -9   9   4       47.94       57.84     89.92 o 
  -8   9   4      462.30      524.47    133.18 o 
  -7   9   4     6300.23     6397.14    328.58 o 
  -6   9   4     4534.41     4623.97    275.60 o 
  -5   9   4      774.76      772.85    137.56 o 
  -4   9   4      594.01      581.82    125.41 o 
  -3   9   4      715.09      808.82    136.10 o 
  -2   9   4      577.01      565.30    120.06 o 
  -1   9   4     4862.42     4780.59    264.66 o 
   0   9   4      760.29      871.59    101.78 o 
   1   9   4      475.91      460.31    124.92 o 
   3   9   4     1089.58     1318.22    208.04 o 
  -9  10   4      813.81      917.70    174.50 o 
  -8  10   4       96.73       49.58     86.03 o 
  -7  10   4      186.83      274.63    113.74 o 
  -6  10   4     3729.84     3914.79    274.14 o 
  -5  10   4     1931.68     2111.48    202.20 o 
  -4  10   4     3430.33     3553.64    254.21 o 
  -3  10   4       47.80       16.53     74.85 o 
  -2  10   4      159.28      271.71    113.25 o 
  -1  10   4     1797.20     1906.36    206.58 o 
   0  10   4     6085.29     6192.02    336.36 o 
   2  10   4      402.18      601.75    163.80 o 
 -10  11   4      405.81      506.48    168.18 o 
  -9  11   4     1389.79     1650.69    224.56 o 
  -8  11   4      517.21      539.05    151.65 o 
  -7  11   4      941.74     1071.29    184.71 o 
  -6  11   4      323.95      326.15    127.84 o 
  -5  11   4      311.26      391.77    137.56 o 
  -4  11   4     1604.15     1916.57    220.19 o 
  -3  11   4     3282.21     3592.04    282.41 o 
  -2  11   4      400.53      519.12    151.65 o 
  -1  11   4      108.19      166.72    126.38 o 
  -9  12   4      102.44      155.06    140.47 o 
  -8  12   4       19.66      -34.02    111.80 o 
  -7  12   4      312.96      435.03    148.25 o 
  -6  12   4     1066.27     1067.41    190.54 o 
  -5  12   4      200.41      287.75    139.02 o 
  -4  12   4       44.33       98.19    112.77 o 
  -3  12   4     1819.61     1997.74    242.55 o 
  -2  12   4      975.76     1071.78    205.12 o 
  -1  12   4      787.09     1177.26    213.87 o 
  -8  13   4      298.63      293.10    158.46 o 
  -7  13   4       88.00       17.98    129.29 o 
  -6  13   4      428.31      454.47    173.04 o 
  -5  13   4      894.22     1007.13    213.38 o 
  -4  13   4     1477.96     1709.99    251.78 o 
  -3  13   4       91.19       62.22    140.47 o 
  -2  13   4       89.64      159.43    159.43 o 
   1 -13   5     1261.67     1306.84    130.73 o 
   2 -13   5     1069.06     1077.37    117.62 o 
   3 -13   5     1759.89     1521.10    162.62 o 
   4 -13   5       16.14       -6.29     56.67 o 
   5 -13   5      257.06      264.07     78.00 o 
   6 -13   5      326.51      276.22     83.61 o 
   7 -13   5      963.32      949.71    144.80 o 
  -1 -12   5     1128.91     1159.80    152.50 o 
   0 -12   5     1648.40     1674.55    166.48 o 
   1 -12   5        5.82       -5.43     58.42 o 
   2 -12   5      151.09      181.62     68.39 o 
   3 -12   5     1306.90     1113.12    223.53 o 
   4 -12   5     2562.78     1975.01    364.24 o 
   5 -12   5       91.05       50.33     50.65 o 
   6 -12   5      170.61      163.95     61.78 o 
   7 -12   5      104.48       58.91     70.55 o 
   8 -12   5      791.70      930.57    136.72 o 
  -2 -11   5       19.28       -1.84     87.25 o 
  -1 -11   5      900.53      968.04    105.81 o 
   0 -11   5     2756.63     2768.82    270.19 o 
   1 -11   5      881.57      989.27     94.90 o 
   2 -11   5      117.16       99.57     53.05 o 
   3 -11   5       19.99        4.60     41.97 o 
   4 -11   5     2659.57     1973.05    405.02 o 
   5 -11   5     2205.97     1720.63    292.36 o 
   6 -11   5     1846.96     1811.38    220.50 o 
   7 -11   5      894.15      923.72    123.06 o 
   8 -11   5      226.98      180.82     85.93 o 
   9 -11   5      268.21      181.30    139.50 o 
  -4 -10   5      204.59      239.86    111.73 o 
  -3 -10   5     2097.76     1857.81    169.44 o 
  -2 -10   5     3330.01     3570.26    241.99 o 
  -1 -10   5      834.23      852.89    107.08 o 
   0 -10   5       29.22       48.34     43.85 o 
   1 -10   5     1177.28     1213.25    141.95 o 
   2 -10   5     1102.90      974.52    111.35 o 
   3 -10   5      654.66      570.14     74.02 o 
   4 -10   5     1928.37     1569.66    310.05 o 
   5 -10   5      194.43      155.98     50.31 o 
   6 -10   5      705.53      722.49    100.75 o 
   7 -10   5     2955.22     2727.60    328.10 o 
   8 -10   5       52.07       63.19     93.33 o 
   9 -10   5       55.83      164.78    125.41 o 
  10 -10   5      167.49      184.22    140.96 o 
  -5  -9   5     1000.60      985.49    122.11 o 
  -4  -9   5       62.87       53.68     65.02 o 
  -3  -9   5       13.34       11.88     50.68 o 
  -2  -9   5     3662.36     3839.28    351.57 o 
  -1  -9   5     3257.07     3335.56    234.79 o 
   0  -9   5     2998.93     2730.68    257.65 o 
   1  -9   5       12.84        6.75     33.75 o 
   2  -9   5      996.66      836.25     91.82 o 
   3  -9   5      219.42      235.25     49.41 o 
   4  -9   5     8164.39     6974.69    842.32 o 
   5  -9   5     2886.53     2695.26    192.82 o 
   6  -9   5      814.75      831.53     99.50 o 
   7  -9   5      542.21      582.89     94.85 o 
   8  -9   5      952.63      870.06    164.78 o 
   9  -9   5      174.70      156.51    124.92 o 
  10  -9   5      687.60      706.26    185.68 o 
  -6  -8   5      202.64      277.50     93.28 o 
  -5  -8   5     4320.16     4486.38    191.76 o 
  -4  -8   5     2409.21     2369.77    137.17 o 
  -3  -8   5     1717.09     1418.96    200.90 o 
  -2  -8   5       72.11      101.34     39.74 o 
  -1  -8   5     2799.06     2836.75    198.34 o 
   0  -8   5     2785.98     2428.66    154.96 o 
   1  -8   5    10451.30     8707.40    893.62 o 
   2  -8   5     1843.72     1749.65    227.60 o 
   3  -8   5     1039.67      847.62    118.10 o 
   4  -8   5     1849.26     1636.32     89.36 o 
   5  -8   5     5615.85     5592.48    375.27 o 
   6  -8   5     4879.30     4836.72    484.61 o 
   7  -8   5     2761.12     2792.00    318.37 o 
   8  -8   5       85.92      114.71     93.33 o 
   9  -8   5       88.07      122.49    107.42 o 
  10  -8   5      840.78      750.98    186.16 o 
  -6  -7   5     1474.38     1546.09    131.40 o 
  -5  -7   5      125.34      186.46     64.87 o 
  -4  -7   5     2229.50     2583.52    131.14 o 
  -3  -7   5     1281.21     1242.25     90.55 o 
  -2  -7   5     2604.97     2645.35    176.59 o 
  -1  -7   5      140.92      164.87     34.90 o 
   0  -7   5      524.17      396.31     45.88 o 
   1  -7   5     6648.73     5602.26    438.02 o 
   2  -7   5    14014.41    11501.04    936.40 o 
   3  -7   5     4770.81     4239.50    308.08 o 
   4  -7   5     1262.40     1244.00     74.39 o 
   5  -7   5     1199.81     1119.91     90.54 o 
   6  -7   5     3037.34     2856.06    299.42 o 
   7  -7   5     4484.70     4280.32    266.85 o 
   8  -7   5     3098.55     2890.65    244.49 o 
   9  -7   5      334.46      356.29    129.29 o 
  10  -7   5       39.52        8.26    109.85 o 
  -7  -6   5      555.19      629.18    105.38 o 
  -6  -6   5     3812.96     3787.73    170.75 o 
  -5  -6   5     4450.81     4518.65    170.15 o 
  -4  -6   5      471.64      482.77     70.05 o 
  -3  -6   5        5.29       -6.63     22.94 o 
  -2  -6   5      585.15      530.87     49.34 o 
  -1  -6   5     3986.82     4312.60    262.18 o 
   0  -6   5     3519.88     3497.52    285.96 o 
   1  -6   5     8032.15     7022.29    694.84 o 
   2  -6   5     5372.00     5030.34    539.62 o 
   3  -6   5     3316.14     2989.44    292.52 o 
   4  -6   5     5500.84     5149.31    347.80 o 
   5  -6   5      257.64      295.09     54.62 o 
   6  -6   5      240.16      229.45     53.60 o 
   7  -6   5      119.63      127.35     79.72 o 
   8  -6   5     3143.79     3045.22    246.92 o 
   9  -6   5     2047.72     1640.97    203.66 o 
  10  -6   5      965.16      869.58    193.46 o 
  -8  -5   5     1111.28     1121.65    127.28 o 
  -7  -5   5      167.12      268.20     75.82 o 
  -6  -5   5      157.92      198.23     62.97 o 
  -5  -5   5     3369.31     3223.27    137.60 o 
  -4  -5   5     5105.76     5341.88    131.95 o 
  -3  -5   5     2937.85     1823.19    620.63 o 
  -2  -5   5     3042.83     3342.07     91.71 o 
  -1  -5   5     6290.67     5797.40    451.26 o 
   0  -5   5      732.15      690.34     65.18 o 
   1  -5   5    24032.37    24552.35   1969.12 o 
   2  -5   5    10461.63     9746.08    758.07 o 
   3  -5   5       88.65       88.12     24.97 o 
   4  -5   5       92.38      113.02     22.66 o 
   5  -5   5     3469.94     3540.91    406.84 o 
   6  -5   5     1948.12     1867.47    167.21 o 
   7  -5   5     4773.67     4518.49    271.23 o 
   8  -5   5      371.20      355.32    119.09 o 
   9  -5   5      585.49      566.27    154.57 o 
  10  -5   5     1093.72     1037.27    203.66 o 
  -8  -4   5     3914.76     4051.78    190.94 o 
  -7  -4   5     2969.69     2891.08    149.54 o 
  -6  -4   5      970.01     1031.17     93.10 o 
  -5  -4   5     1154.08     1329.29     89.77 o 
  -4  -4   5     1712.19     1665.27     73.57 o 
  -3  -4   5     7152.48     5039.74   1582.22 o 
  -2  -4   5    22652.51    22375.91    698.56 o 
  -1  -4   5     1481.38     1470.31     64.55 o 
   0  -4   5      753.04      753.47     60.83 o 
   1  -4   5     1249.90     1100.31     85.59 o 
   2  -4   5    20153.93    19905.49    841.69 o 
   3  -4   5      202.47      185.44     21.25 o 
   4  -4   5     7602.85     8326.79    307.05 o 
   5  -4   5        9.66       12.89     21.79 o 
   6  -4   5      679.91      656.37     99.64 o 
   7  -4   5     4654.35     4243.86    261.02 o 
   8  -4   5     4410.51     4805.76    300.39 o 
   9  -4   5      346.49      327.61    121.03 o 
  10  -4   5       23.66        4.37    103.05 o 
  -9  -3   5      669.62      586.90    101.04 o 
  -8  -3   5       15.59       44.87     58.92 o 
  -7  -3   5     3388.38     3229.57    147.88 o 
  -6  -3   5      241.01      249.01     53.76 o 
  -5  -3   5     4329.62     4140.70    113.83 o 
  -4  -3   5     2290.60     2348.68    102.15 o 
  -3  -3   5      443.30      341.76    141.00 o 
  -2  -3   5    14626.01    14328.25    407.06 o 
  -1  -3   5    35304.84    36579.60   2070.64 o 
   0  -3   5    12255.32    12983.62    979.68 o 
   1  -3   5     3438.52     3380.64    163.05 o 
   2  -3   5     1586.00     1517.73     64.12 o 
   3  -3   5     4353.00     4544.31    148.69 o 
   4  -3   5    12613.19    14136.12    632.82 o 
   5  -3   5    11508.89    10672.63    734.45 o 
   6  -3   5     1046.76      950.90     84.43 o 
   7  -3   5       26.76       -5.20     31.70 o 
   8  -3   5     2478.21     2125.91    237.69 o 
   9  -3   5     2080.69     1903.44    223.11 o 
  10  -3   5      803.05      866.17    197.34 o 
  -9  -2   5     1493.28     1353.98    127.01 o 
  -8  -2   5     5313.65     5281.75    192.12 o 
  -7  -2   5       49.61       49.88     43.54 o 
  -6  -2   5       18.75       17.03     31.42 o 
  -5  -2   5     1651.10     1590.14     69.32 o 
  -4  -2   5     9352.49     9436.60    143.14 o 
  -3  -2   5     6601.93     4302.06   1510.19 o 
  -2  -2   5     9403.64     9712.58    131.13 o 
  -1  -2   5     3420.60     3085.18    179.46 o 
   0  -2   5     1660.47     1521.37     89.02 o 
   1  -2   5      235.27      228.12     19.83 o 
   2  -2   5    16092.85    18100.19    709.85 o 
   3  -2   5     1293.92     1636.05     94.05 o 
   4  -2   5      328.57      244.73    124.48 o 
   5  -2   5    10590.18     9897.65    930.82 o 
   6  -2   5     3369.43     3130.71    141.36 o 
   7  -2   5     1003.10     1079.76    191.27 o 
   8  -2   5      149.23      123.91     62.48 o 
   9  -2   5      485.26      520.71    102.59 o 
 -10  -1   5       45.47      -18.81     67.20 o 
  -9  -1   5        8.87       22.86     50.00 o 
  -8  -1   5     1964.32     1874.71    116.78 o 
  -7  -1   5     5127.22     5016.56    164.98 o 
  -6  -1   5     3779.67     3755.37    129.71 o 
  -5  -1   5      363.65      396.58     38.98 o 
  -4  -1   5     8755.68     9018.36    253.95 o 
  -3  -1   5     7961.23     7873.69    887.96 o 
  -2  -1   5    15876.60    16266.54    192.17 o 
  -1  -1   5    32473.60    33419.03   1548.24 o 
   0  -1   5      522.37      451.54     22.09 o 
   1  -1   5       81.85       82.23     13.63 o 
   2  -1   5    13260.40    14374.65    423.82 o 
   3  -1   5    14415.70    15456.45    303.71 o 
   4  -1   5     9810.82     9760.08    204.79 o 
   5  -1   5      384.96      327.76     56.79 o 
   6  -1   5     4734.40     4428.08    174.24 o 
   7  -1   5      390.47      426.96     80.70 o 
   8  -1   5     1523.18     1572.18    139.02 o 
   9  -1   5      688.74      772.85    141.45 o 
 -10   0   5     1222.18     1322.73    126.62 o 
  -9   0   5      608.38      504.95     82.21 o 
  -8   0   5      825.90      890.92     87.39 o 
  -7   0   5     2134.58     2135.16    136.42 o 
  -6   0   5     8143.66     8259.10    145.68 o 
  -5   0   5    27515.72    28363.82    392.88 o 
  -4   0   5     4346.85     4769.23    111.08 o 
  -3   0   5     1272.05     1496.68     64.03 o 
  -2   0   5     1851.36     2008.74     46.82 o 
  -1   0   5    66967.09    64413.81   2544.00 o 
   0   0   5    18631.28    18754.91    383.77 o 
   1   0   5     8049.73     8425.75    181.88 o 
   2   0   5       84.39       92.98     16.28 o 
   3   0   5     2956.63     2880.69    105.85 o 
   4   0   5     4646.77     4855.82    152.78 o 
   5   0   5    13813.31    14410.32    289.01 o 
   6   0   5      307.21      242.54     69.99 o 
   7   0   5       72.86       96.47     58.28 o 
   8   0   5      267.27      264.42    125.89 o 
   9   0   5     1397.54     1415.80    134.47 o 
 -10   1   5      564.07      565.34     90.06 o 
  -9   1   5      770.08      765.44     89.45 o 
  -8   1   5     2168.76     2143.87    112.69 o 
  -7   1   5      777.53      817.29     71.90 o 
  -6   1   5      803.64      780.32     51.81 o 
  -5   1   5     5096.87     4880.19    100.23 o 
  -4   1   5    21768.51    22691.67    245.53 o 
  -3   1   5      681.83      894.28     35.49 o 
  -2   1   5     1238.34     1337.23     40.06 o 
  -1   1   5     2520.43     2604.46     98.50 o 
   0   1   5    21405.92    21965.79    756.98 o 
   1   1   5    19465.33    20294.79    264.65 o 
   2   1   5    21804.11    23058.62    425.40 o 
   3   1   5       28.11       31.04     26.36 o 
   4   1   5        1.69       25.26     28.03 o 
   5   1   5     2556.38     2571.59    193.70 o 
   6   1   5     6072.74     6897.41    233.20 o 
   7   1   5     2711.01     2615.40    135.63 o 
   8   1   5      572.52      611.64     95.75 o 
   9   1   5       79.48       79.19     75.03 o 
 -11   2   5     2666.69     2494.36    162.91 o 
 -10   2   5      621.56      688.00     92.40 o 
  -9   2   5      224.27      259.50     61.27 o 
  -8   2   5     1090.75      905.88     85.89 o 
  -7   2   5    11742.02    12059.67    206.20 o 
  -6   2   5     1750.09     1746.87     77.78 o 
  -5   2   5     4746.26     2635.83   1501.43 o 
  -4   2   5       23.13       18.84     19.62 o 
  -3   2   5      518.13      465.75     38.88 o 
  -2   2   5      279.37      298.67     20.77 o 
  -1   2   5    13869.56    14648.31    436.73 o 
   0   2   5      215.32      244.83     17.25 o 
   1   2   5      210.77      230.55     24.91 o 
   2   2   5    17658.88    19312.82    180.65 o 
   3   2   5     7011.19     6559.13    174.18 o 
   4   2   5      180.13      196.37     74.85 o 
   5   2   5      684.52      720.80     70.29 o 
   6   2   5      695.06      605.70     76.03 o 
   7   2   5     3079.90     2966.23    150.98 o 
   8   2   5     2693.80     3004.04    170.96 o 
 -11   3   5     1389.11     1444.89    130.42 o 
 -10   3   5     3342.96     3316.28    157.14 o 
  -9   3   5     1259.66     1430.98    178.87 o 
  -8   3   5      819.48      833.92     94.05 o 
  -7   3   5     2012.31     1958.01     89.27 o 
  -6   3   5     7903.18     8412.54    158.92 o 
  -5   3   5     8176.51     8380.05    562.87 o 
  -4   3   5     9508.56     9850.14    140.61 o 
  -3   3   5      913.35      872.61     40.09 o 
  -2   3   5      199.79      175.28     17.58 o 
  -1   3   5    14407.25    14882.44    653.28 o 
   0   3   5    15870.47    17167.12    143.37 o 
   1   3   5     4229.30     4196.74     76.78 o 
   2   3   5     4626.02     4583.31     87.64 o 
   3   3   5     3821.55     3643.08    210.47 o 
   4   3   5      824.76      917.34     71.48 o 
   5   3   5     1714.02     1430.35     95.85 o 
   6   3   5     1888.73     1937.15    121.23 o 
   7   3   5       91.79       95.13     68.83 o 
   8   3   5      419.08      579.00    137.81 o 
 -11   4   5       91.05      114.23     80.62 o 
 -10   4   5     1575.42     1737.69    147.09 o 
  -9   4   5     5254.76     5288.51    209.75 o 
  -8   4   5     3564.56     3822.47    164.02 o 
  -7   4   5     5503.56     3456.27   1824.06 o 
  -6   4   5        8.01        5.18     19.91 o 
  -5   4   5       33.36       58.70     28.70 o 
  -4   4   5    17857.63    18215.17    206.17 o 
  -3   4   5    14640.64    15669.42    318.28 o 
  -2   4   5     1973.93     1826.23     39.79 o 
  -1   4   5        2.58       17.91     10.33 o 
   0   4   5    15603.86    15385.51    420.12 o 
   1   4   5      885.65     1144.18     53.17 o 
   2   4   5    11601.31    11706.70    529.98 o 
   3   4   5     1803.88      673.96    587.45 o 
   4   4   5       20.23       48.99     40.67 o 
   5   4   5      906.54      988.39     90.70 o 
   6   4   5     2448.14     2489.94    143.47 o 
   7   4   5     1560.39     1606.10    136.88 o 
 -11   5   5     1221.10     1322.11    220.67 o 
 -10   5   5      723.13      778.20    162.83 o 
  -9   5   5     1639.58     1494.17    182.76 o 
  -8   5   5     1370.12     1302.24     83.35 o 
  -7   5   5     3566.67     3578.79    142.67 o 
  -6   5   5     1747.52     1964.46     80.84 o 
  -5   5   5     3135.49     3234.71     97.97 o 
  -4   5   5        3.07       19.14     18.81 o 
  -3   5   5    20399.42    21091.53    366.03 o 
  -2   5   5     7314.06     7182.02    166.03 o 
  -1   5   5    20792.33    13945.52   3684.06 o 
   0   5   5      566.28      592.43     41.76 o 
   1   5   5      205.07      160.38     28.20 o 
   2   5   5     1789.92     1806.88     83.59 o 
   3   5   5     6695.08     6748.67    211.61 o 
   4   5   5     3209.12     3392.69    189.17 o 
   5   5   5      996.82     1195.02    103.83 o 
   6   5   5      204.42      242.43     79.02 o 
 -11   6   5      374.30      509.40    173.04 o 
 -10   6   5     3048.07     3186.66    261.99 o 
  -9   6   5     1907.28     1805.26    196.86 o 
  -8   6   5      868.78      983.70     96.21 o 
  -7   6   5        7.64        3.96     23.02 o 
  -6   6   5     3786.53     3431.47    105.12 o 
  -5   6   5      718.28      818.81     53.70 o 
  -4   6   5    12149.25    12932.65    415.35 o 
  -3   6   5      288.59      280.36     28.72 o 
  -2   6   5      922.84      775.59     49.67 o 
  -1   6   5     1910.66     1562.68    328.20 o 
   0   6   5     6232.61     5202.34    461.01 o 
   1   6   5     1055.54     1067.09     64.12 o 
   2   6   5      640.73      615.94     61.90 o 
   3   6   5      793.21      856.37     81.09 o 
   4   6   5     2783.26     2611.16    237.20 o 
   5   6   5     2164.29     2256.33    242.06 o 
   6   6   5      769.36      903.11    207.07 o 
 -11   7   5       85.74      100.13    130.27 o 
 -10   7   5       11.37        0.49    100.62 o 
  -9   7   5     1118.40     1244.82    116.07 o 
  -8   7   5     3241.31     1580.32   1495.63 o 
  -7   7   5     4487.33     4390.81    202.69 o 
  -6   7   5      374.47      432.39     63.20 o 
  -5   7   5      369.51      293.08     39.38 o 
  -4   7   5     7183.92     7225.39    137.22 o 
  -3   7   5    10039.57    10067.54    241.33 o 
  -2   7   5     1113.50     1157.08     84.69 o 
  -1   7   5      524.47      621.28     71.48 o 
   0   7   5      642.40      655.56    139.50 o 
   1   7   5     1655.16     1566.88    108.10 o 
   2   7   5     3137.98     2904.26    226.51 o 
   3   7   5     3177.94     3285.82    258.59 o 
   4   7   5      120.89      306.22    129.29 o 
   5   7   5      266.66      285.81    154.08 o 
  -9   8   5       97.14       78.26     87.49 o 
  -8   8   5      194.87      254.70     99.16 o 
  -7   8   5     4625.57     5197.53    286.29 o 
  -6   8   5     6846.62     6902.17    319.83 o 
  -5   8   5      330.82      305.25     91.38 o 
  -4   8   5      454.24      480.24    109.37 o 
  -3   8   5      692.51      777.80     76.94 o 
  -2   8   5     2880.14     2880.94    133.91 o 
  -1   8   5     4829.88     4699.30    172.05 o 
   0   8   5      969.59     1020.29     97.46 o 
   1   8   5       59.68       92.84     74.85 o 
   2   8   5      423.58      416.56    123.95 o 
   3   8   5     2948.42     2916.41    263.45 o 
   4   8   5      997.92     1010.05    204.63 o 
  -9   9   5     1243.06     1186.49    178.39 o 
  -8   9   5      148.03      157.49     94.30 o 
  -7   9   5        2.24        8.26     73.40 o 
  -6   9   5     9876.10     9824.41    398.58 o 
  -5   9   5     2179.24     2292.78    198.80 o 
  -4   9   5     2448.89     2708.86    217.76 o 
  -3   9   5     1603.45     1461.12    168.67 o 
  -2   9   5       21.64       60.76     81.66 o 
  -1   9   5     1495.15     1682.57    120.61 o 
   0   9   5     6001.26     6265.18    223.29 o 
   1   9   5     1295.25     1421.75    184.71 o 
   2   9   5      246.83      330.04    131.72 o 
   3   9   5       54.83      161.37    120.54 o 
  -9  10   5     1628.92     1916.57    222.62 o 
  -8  10   5      775.65      782.57    159.43 o 
  -7  10   5     1995.17     1933.58    203.66 o 
  -6  10   5       51.42       86.03     87.49 o 
  -5  10   5      495.74      767.02    150.20 o 
  -4  10   5      462.32      500.16    127.35 o 
  -3  10   5     2691.43     3460.80    257.13 o 
  -2  10   5      440.33      525.44    137.07 o 
  -1  10   5      593.45      614.39    145.82 o 
   1  10   5     2340.83     2491.10    239.63 o 
   2  10   5      675.35      639.18    167.21 o 
 -10  11   5      985.37     1328.91    217.76 o 
  -9  11   5       50.27       31.11     95.27 o 
  -8  11   5      450.53      495.30    147.76 o 
  -7  11   5      378.35      514.26    144.36 o 
  -6  11   5     3320.43     3569.20    281.43 o 
  -5  11   5      825.65      874.92    170.12 o 
  -4  11   5      569.59      539.54    153.11 o 
  -3  11   5      611.89      498.22    149.71 o 
  -2  11   5     1357.14     1512.64    206.09 o 
  -1  11   5      957.56     1349.81    205.61 o 
  -9  12   5      709.59      929.36    210.47 o 
  -8  12   5      279.81      286.78    147.76 o 
  -7  12   5       60.69       76.80    109.85 o 
  -6  12   5       90.45       76.80     98.19 o 
  -5  12   5     1234.01     1344.95    219.70 o 
  -4  12   5     1679.05     1885.94    242.55 o 
  -3  12   5      522.80      660.08    180.82 o 
  -2  12   5      389.43      472.94    171.10 o 
  -7  13   5      304.15      363.58    164.78 o 
  -6  13   5      549.51      527.87    178.87 o 
  -5  13   5       67.74       71.45    128.32 o 
  -4  13   5      949.68     1049.42    219.22 o 
  -3  13   5     1907.84     2264.11    279.98 o 
   1 -13   6      194.71      240.83     88.28 o 
   2 -13   6      337.50      366.39     89.46 o 
   3 -13   6     1182.35     1134.34    146.96 o 
   4 -13   6     1572.51     1275.32    149.14 o 
   5 -13   6      202.09      116.77     73.75 o 
   6 -13   6        9.30       48.58     70.11 o 
   7 -13   6      201.13      176.71    105.48 o 
  -1 -12   6      270.88      333.85     94.90 o 
   0 -12   6      419.95      473.52     94.09 o 
   1 -12   6     3327.51     3014.18    158.89 o 
   2 -12   6       92.31       73.49     59.65 o 
   3 -12   6      146.50      152.81     62.12 o 
   4 -12   6     1264.04     1003.44    173.04 o 
   5 -12   6     1245.20     1044.75    170.64 o 
   6 -12   6      343.98      343.44     77.59 o 
   7 -12   6      701.93      717.06    122.34 o 
   8 -12   6        2.05      -15.24     77.22 o 
  -2 -11   6     2435.41     2657.89    300.53 o 
  -1 -11   6      336.28      409.99     84.17 o 
   0 -11   6       61.80      109.22     58.32 o 
   1 -11   6      802.45      812.32     92.52 o 
   2 -11   6     1291.96     1169.86    149.83 o 
   3 -11   6      710.89      761.08     84.74 o 
   4 -11   6      520.07      510.49    129.38 o 
   5 -11   6      482.27      471.85     81.08 o 
   6 -11   6       70.98       76.89     51.69 o 
   7 -11   6     1797.37     1885.17    233.56 o 
   8 -11   6      746.97      676.61    171.58 o 
   9 -11   6       77.48      214.84    143.88 o 
  -4 -10   6       87.71      118.83     92.37 o 
  -3 -10   6       23.47       45.38     84.29 o 
  -2 -10   6     2455.16     2444.51    210.71 o 
  -1 -10   6     5554.57     5198.85    415.16 o 
   0 -10   6     1908.65     1877.65    174.25 o 
   1 -10   6      465.42      459.70     70.09 o 
   2 -10   6      593.95      686.26     77.37 o 
   3 -10   6      245.31      228.13     66.64 o 
   4 -10   6     5681.56     4580.48    750.59 o 
   5 -10   6     2924.62     2628.87    305.03 o 
   6 -10   6      763.67      864.17    189.08 o 
   7 -10   6       10.00      -12.51     53.89 o 
   8 -10   6     1518.39     1450.91    210.47 o 
   9 -10   6      427.68      336.85    145.82 o 
  -5  -9   6     1329.70     1267.68    134.44 o 
  -4  -9   6     1065.09     1096.92    114.92 o 
  -3  -9   6     1576.92     1680.61    118.67 o 
  -2  -9   6      786.77      755.90     87.22 o 
  -1  -9   6      614.20      578.32    110.08 o 
   0  -9   6     4848.43     4436.35    354.59 o 
   1  -9   6     1089.52     1008.43    105.59 o 
   2  -9   6      312.72      307.39     53.74 o 
   3  -9   6      703.64      673.73     96.02 o 
   4  -9   6      514.12      362.80     57.81 o 
   5  -9   6     5558.73     5275.78    652.80 o 
   6  -9   6     2543.54     2465.42    324.45 o 
   7  -9   6     1117.07     1298.05    171.58 o 
   8  -9   6       54.81      131.24    100.13 o 
   9  -9   6      587.19      545.85    161.86 o 
  -6  -8   6     1236.68     1296.06    133.31 o 
  -5  -8   6        1.28        8.67     59.48 o 
  -4  -8   6     2672.30     2629.48    144.51 o 
  -3  -8   6     1059.19     1253.51     85.10 o 
  -2  -8   6     5370.59     5684.70    414.63 o 
  -1  -8   6     1760.92     1659.95    108.39 o 
   0  -8   6       83.13       57.27     34.45 o 
   1  -8   6     1880.44     1968.39     97.39 o 
   2  -8   6     6407.67     4941.22    600.64 o 
   3  -8   6     3476.61     2996.60    279.54 o 
   4  -8   6     4528.81     4185.96    303.93 o 
   5  -8   6        0.90       20.67     33.82 o 
   6  -8   6     1455.79     1498.30    159.92 o 
   7  -8   6     2220.14     1964.69    202.20 o 
   8  -8   6     1295.77     1179.69    186.16 o 
   9  -8   6       43.51       69.02    103.53 o 
  10  -8   6       73.71       -2.92    107.42 o 
  -6  -7   6     1894.29     2030.64    143.55 o 
  -5  -7   6     6257.57     5977.28    238.51 o 
  -4  -7   6      231.70      320.43     65.96 o 
  -3  -7   6        7.78      -22.24     29.91 o 
  -2  -7   6     1199.80     1311.25     82.86 o 
  -1  -7   6     2270.52     2209.17    180.03 o 
   0  -7   6     2258.06     2489.46    186.69 o 
   1  -7   6     9010.69     7717.54   1021.08 o 
   2  -7   6     2078.03     1764.13    339.62 o 
   3  -7   6      762.54      659.48     60.68 o 
   4  -7   6     3439.06     3060.27    113.20 o 
   5  -7   6     5412.66     5170.04    180.16 o 
   6  -7   6      304.68      224.25     57.89 o 
   7  -7   6       65.49       42.77     70.48 o 
   8  -7   6      995.80     1244.82    183.25 o 
   9  -7   6      788.98      768.47    171.10 o 
  10  -7   6     1055.86      924.50    201.23 o 
  -7  -6   6      118.19       83.13     70.59 o 
  -6  -6   6      139.51      218.12     69.12 o 
  -5  -6   6     2649.73     2520.69    133.50 o 
  -4  -6   6     8848.07     8747.76    179.90 o 
  -3  -6   6      874.33     1001.96     65.64 o 
  -2  -6   6     1065.56      901.82     59.71 o 
  -1  -6   6     3617.75     2980.11    362.79 o 
   0  -6   6     1025.28      830.30     48.41 o 
   1  -6   6    20859.02    21415.04   1826.91 o 
   2  -6   6    14777.73    13608.98   1197.01 o 
   3  -6   6        9.92       10.65     21.89 o 
   4  -6   6        6.27        5.08     23.59 o 
   5  -6   6     5250.33     5436.66    662.51 o 
   6  -6   6     2308.07     2401.76    124.15 o 
   7  -6   6     3656.13     3238.19    236.23 o 
   8  -6   6      309.24      337.33    118.60 o 
   9  -6   6      254.84      318.37    133.18 o 
  10  -6   6      471.35      323.72    144.36 o 
  -8  -5   6     1419.07     1495.07    139.11 o 
  -7  -5   6     2883.84     2820.71    155.99 o 
  -6  -5   6     1083.74     1161.10    104.22 o 
  -5  -5   6      985.50      932.31     86.94 o 
  -4  -5   6     1352.61     1200.01     69.94 o 
  -3  -5   6     2927.76     3184.28    121.36 o 
  -2  -5   6     8967.97     9036.67    514.96 o 
  -1  -5   6     4484.97     3900.79    254.81 o 
   0  -5   6       18.72       46.45     18.38 o 
   1  -5   6       28.08       47.50     15.72 o 
   2  -5   6    30846.47    26917.63   1785.13 o 
   3  -5   6     6881.82     6903.34    375.13 o 
   4  -5   6      971.34     1166.28     75.91 o 
   5  -5   6       17.59       37.12     34.33 o 
   6  -5   6      300.73      296.50     86.03 o 
   7  -5   6     4238.23     3693.63    248.38 o 
   8  -5   6     5741.06     5528.54    325.67 o 
   9  -5   6      893.27      878.81    171.58 o 
  10  -5   6        4.09       59.79    113.25 o 
  -8  -4   6       35.13       54.38     67.48 o 
  -7  -4   6     1755.46     1722.04    122.78 o 
  -6  -4   6     1833.27     1834.21    112.16 o 
  -5  -4   6     2289.49     2233.98    105.87 o 
  -4  -4   6     2058.94     1905.76     78.15 o 
  -3  -4   6       12.10       -2.18     18.34 o 
  -2  -4   6     3214.57     3702.93    117.07 o 
  -1  -4   6    14545.24    13153.34   1041.63 o 
   0  -4   6     8752.06     8716.80    736.38 o 
   1  -4   6     4266.07     4115.28    261.41 o 
   2  -4   6       26.32       36.13     14.36 o 
   3  -4   6     8241.98     8477.28    220.51 o 
   4  -4   6     3850.38     4105.55    242.94 o 
   5  -4   6     4651.07     5010.58    314.53 o 
   6  -4   6      772.58      793.27     82.63 o 
   7  -4   6      103.45       63.67     66.59 o 
   8  -4   6     1079.88     1144.20    173.04 o 
   9  -4   6     3745.06     3474.90    280.95 o 
  10  -4   6      637.93      655.22    182.76 o 
  -9  -3   6     2291.31     2464.91    160.76 o 
  -8  -3   6     4236.31     4038.50    178.79 o 
  -7  -3   6      775.50      688.89     85.24 o 
  -6  -3   6       25.35       54.38     36.83 o 
  -5  -3   6      147.67      183.96     34.87 o 
  -4  -3   6     7639.23     7076.13    197.07 o 
  -3  -3   6     5695.12     6077.43    136.67 o 
  -2  -3   6     6807.00     7050.61    140.11 o 
  -1  -3   6      963.38     1005.25     49.11 o 
   0  -3   6     8343.29     8382.14    690.91 o 
   1  -3   6     1564.21     1531.99     80.89 o 
   2  -3   6     6820.23     7152.88    350.41 o 
   3  -3   6      808.11      863.76     45.86 o 
   4  -3   6      489.72      479.06     39.62 o 
   5  -3   6    10657.79    10780.32    291.88 o 
   6  -3   6     3299.57     3219.76    141.35 o 
   7  -3   6     1309.13      631.88    707.72 o 
   8  -3   6     1555.77     1115.80    292.61 o 
   9  -3   6      655.91      763.13    171.10 o 
  10  -3   6      883.66      817.08    204.15 o 
  -9  -2   6      415.17      440.68     88.20 o 
  -8  -2   6     2417.38     2511.52    138.62 o 
  -7  -2   6     6677.86     6810.96    199.34 o 
  -6  -2   6     1850.51     1741.84     96.19 o 
  -5  -2   6     6058.52     6136.16    183.38 o 
  -4  -2   6     2402.04     2395.19     76.47 o 
  -3  -2   6     6231.04     5552.25    103.49 o 
  -2  -2   6    28705.88    31391.97    687.90 o 
  -1  -2   6    23822.32    23338.90   1163.36 o 
   0  -2   6     1434.53     1361.00     81.00 o 
   1  -2   6      802.15      891.86     48.20 o 
   2  -2   6     1803.29     1803.85     51.51 o 
   3  -2   6     4781.49     4972.74    271.47 o 
   4  -2   6    11736.74     9201.91   3436.07 o 
   5  -2   6     1749.57     1835.37    117.63 o 
   6  -2   6     1448.25     1570.45    108.38 o 
   7  -2   6      537.75      523.31     83.86 o 
   8  -2   6     1361.29     1616.60    177.90 o 
   9  -2   6      866.60      939.93    130.78 o 
 -10  -1   6     1787.15     1682.75    143.22 o 
  -9  -1   6      556.98      523.52     87.29 o 
  -8  -1   6      944.39     1051.25    101.19 o 
  -7  -1   6     2349.68     2375.28    117.43 o 
  -6  -1   6     4097.05     4115.25    166.48 o 
  -5  -1   6     5711.61     5620.59    117.37 o 
  -4  -1   6    13174.96     9519.47   3198.90 o 
  -3  -1   6     5227.70     5095.99    105.73 o 
  -2  -1   6       40.22       66.65     16.02 o 
  -1  -1   6    35126.25    34514.25   1217.51 o 
   0  -1   6    10956.75    10766.97    300.00 o 
   1  -1   6     3874.48     3810.67    145.33 o 
   2  -1   6       33.66       42.64     15.96 o 
   3  -1   6     2250.99     2213.78     60.30 o 
   4  -1   6     6701.88     6590.23    174.25 o 
   5  -1   6    20085.13    20430.48    748.06 o 
   6  -1   6     2628.65     2309.24    224.81 o 
   7  -1   6      274.07      323.54     77.11 o 
   8  -1   6      132.45      170.75     74.02 o 
   9  -1   6     1396.93     1464.70    160.27 o 
 -10   0   6      669.43      635.40    101.96 o 
  -9   0   6      455.23      467.85     80.67 o 
  -8   0   6     3013.98     2977.09    137.10 o 
  -7   0   6     2596.27     2855.62    122.82 o 
  -6   0   6     1889.94     1951.23     77.08 o 
  -5   0   6      122.19      139.96     27.73 o 
  -4   0   6    25279.69    25519.53    924.41 o 
  -3   0   6     5285.41     5309.42    107.73 o 
  -2   0   6    12636.06    14806.59    306.02 o 
  -1   0   6      451.46      479.82     23.64 o 
   0   0   6     8014.45     8674.91    279.16 o 
   1   0   6    13795.38    14377.49    270.05 o 
   2   0   6    13604.78    13027.02    138.01 o 
   3   0   6     5450.42     5783.61     85.40 o 
   4   0   6      173.53      182.52     44.68 o 
   5   0   6     1632.38     1489.66    131.72 o 
   6   0   6     8931.35     9059.63    339.03 o 
   7   0   6     1344.70     1400.53    127.68 o 
   8   0   6      327.89      451.17    106.21 o 
   9   0   6        1.15        1.63     68.96 o 
 -10   1   6      524.80      608.39     93.36 o 
  -9   1   6       45.06       55.22     48.62 o 
  -8   1   6       42.59       47.11     40.71 o 
  -7   1   6     7290.28     7212.15    179.98 o 
  -6   1   6     6720.59     7020.25    199.88 o 
  -5   1   6     1302.03      954.07    265.01 o 
  -4   1   6      800.97      670.11     37.64 o 
  -3   1   6     5493.84     5153.02    137.44 o 
  -2   1   6     1741.70     1662.90     40.27 o 
  -1   1   6    10470.75    10638.32    113.03 o 
   0   1   6      404.83      411.34     38.69 o 
   1   1   6     1436.57     1431.62     48.20 o 
   2   1   6     5254.31     5586.08    116.67 o 
   3   1   6    14900.22    14396.92    248.89 o 
   4   1   6      105.34      159.25     47.10 o 
   5   1   6     1278.40     1244.32    101.59 o 
   6   1   6      486.23      399.47     79.50 o 
   7   1   6     1670.55     1516.53    202.20 o 
   8   1   6     1282.30     1248.69    119.93 o 
 -11   2   6      624.04      615.68    106.52 o 
 -10   2   6     3350.78     3457.46    164.82 o 
  -9   2   6     1302.63     1178.80     98.09 o 
  -8   2   6     1423.92     1408.09     91.71 o 
  -7   2   6      267.79      337.61     42.37 o 
  -6   2   6    19295.12    19730.47    368.91 o 
  -5   2   6    16596.70    17827.54    375.49 o 
  -4   2   6     9941.00    10361.96    307.51 o 
  -3   2   6      100.63       64.30     14.40 o 
  -2   2   6      643.49      649.38     23.36 o 
  -1   2   6     9201.58     8956.15    338.55 o 
   0   2   6    25401.28    26952.21    501.05 o 
   1   2   6    13933.41    14913.58    310.13 o 
   2   2   6     2890.12     2751.93     73.71 o 
   3   2   6     2551.67     2834.24    120.83 o 
   4   2   6     1526.40     1658.56    105.83 o 
   5   2   6     2606.92     2402.15    113.05 o 
   6   2   6     1542.72     1595.21    107.59 o 
   7   2   6      181.96      166.70     65.16 o 
   8   2   6      156.76      140.49     83.84 o 
 -11   3   6      520.11      499.31     95.94 o 
 -10   3   6      306.00      324.75     72.35 o 
  -9   3   6     4872.70     4609.14    283.84 o 
  -8   3   6     2407.85     2286.32    134.92 o 
  -7   3   6     5778.69     5713.70    145.95 o 
  -6   3   6        2.49        7.01     22.62 o 
  -5   3   6     3137.27     3309.18    158.33 o 
  -4   3   6     7181.74     7397.90    153.62 o 
  -3   3   6    11748.01    12733.18    197.20 o 
  -2   3   6      364.69      405.02     43.74 o 
  -1   3   6     8740.38     8836.38    166.18 o 
   0   3   6     7434.33     7251.41    101.73 o 
   1   3   6     9634.90     9869.00    132.77 o 
   2   3   6     9409.97    10435.83    163.96 o 
   3   3   6     3098.84     2867.32    194.43 o 
   4   3   6       14.81       35.85     34.36 o 
   5   3   6      578.79      741.17     76.52 o 
   6   3   6     2466.13     2740.69    139.66 o 
   7   3   6     2091.28     2221.01    148.92 o 
 -11   4   6      922.66      851.27    131.79 o 
 -10   4   6     2035.18     2146.74    156.45 o 
  -9   4   6     1521.31     1747.23    207.79 o 
  -8   4   6     1889.17     1789.13    106.07 o 
  -7   4   6     4441.07     2823.50   1309.98 o 
  -6   4   6     2212.78      850.88    994.74 o 
  -5   4   6     4836.91     5770.71    122.63 o 
  -4   4   6      543.74      487.35     39.89 o 
  -3   4   6    21917.06    22716.93    676.30 o 
  -2   4   6     3369.15     3159.21    107.55 o 
  -1   4   6    16546.45     9908.08   2502.04 o 
   0   4   6     4963.80     4558.69     86.02 o 
   1   4   6     1131.70     1011.24     46.75 o 
   2   4   6     2931.08     2760.33     77.71 o 
   3   4   6     3244.88     3295.88    115.37 o 
   4   4   6     2060.44     1907.38    126.82 o 
   5   4   6      737.64      758.07     85.27 o 
   6   4   6        8.08       20.48     57.36 o 
   7   4   6     1210.10     1136.11    127.74 o 
 -11   5   6      215.14      244.98    126.86 o 
 -10   5   6     3505.18     3615.86    278.52 o 
  -9   5   6     2745.57     1555.79   1248.22 o 
  -8   5   6      232.74      231.68     49.79 o 
  -7   5   6        0.56        0.61     23.99 o 
  -6   5   6      277.01      279.10     40.88 o 
  -5   5   6     1439.08     1378.15     64.41 o 
  -4   5   6    12068.87    13918.06    171.88 o 
  -3   5   6     1821.53     1632.64     68.50 o 
  -2   5   6     4871.40     4692.09     67.45 o 
  -1   5   6     1823.09     1347.16    345.88 o 
   0   5   6    10332.42     7711.70   1948.71 o 
   1   5   6     2066.53     1891.03     66.09 o 
   2   5   6      840.43      881.20     64.88 o 
   3   5   6      214.54      245.13     52.48 o 
   4   5   6     3183.62     1228.92    976.26 o 
   5   5   6     1319.71     1222.46    190.54 o 
   6   5   6     2585.51     2433.74    271.71 o 
 -11   6   6       86.78       43.26    119.09 o 
 -10   6   6      228.33      370.38    135.13 o 
  -9   6   6     3850.68     4060.13    266.37 o 
  -8   6   6     3893.99     3785.50    230.88 o 
  -7   6   6     6034.70     5993.02    148.68 o 
  -6   6   6      214.99      121.62     33.48 o 
  -5   6   6       17.69       28.50     22.73 o 
  -4   6   6     1472.19     1262.88     59.32 o 
  -3   6   6    23315.90    24771.19    328.83 o 
  -2   6   6     3628.27     3473.15    129.77 o 
  -1   6   6      154.56      130.42     41.29 o 
   0   6   6      218.46      108.47    121.03 o 
   1   6   6      239.13      342.43     60.65 o 
   2   6   6     3228.60     2899.88    212.90 o 
   3   6   6     4595.76     4470.85    287.75 o 
   4   6   6       39.22       87.49     89.92 o 
   5   6   6      271.50       94.78    109.85 o 
 -11   7   6      512.82      474.89    165.26 o 
 -10   7   6      881.84      952.69    170.12 o 
  -9   7   6       86.19       94.47     58.32 o 
  -8   7   6      372.85      462.89     77.84 o 
  -7   7   6     3078.03     3182.80    144.69 o 
  -6   7   6    10257.19    11127.07    385.94 o 
  -5   7   6      188.39      156.02     44.24 o 
  -4   7   6      273.37      284.93     57.84 o 
  -3   7   6     3554.07     3844.29    142.30 o 
  -2   7   6     8662.84     9455.01    223.47 o 
  -1   7   6     5343.70     5380.73    176.63 o 
   0   7   6     1201.80     1219.06    135.13 o 
   1   7   6       25.74      -11.67     51.52 o 
   2   7   6      111.14       94.30     77.28 o 
   3   7   6     4790.71     4880.12    313.51 o 
   4   7   6     3442.70     3382.55    290.67 o 
   5   7   6      210.99      243.52    148.25 o 
  -9   8   6     2129.66     2129.46    208.04 o 
  -8   8   6      132.80      256.16    101.59 o 
  -7   8   6     1244.21     1258.43    152.63 o 
  -6   8   6     7499.49     7041.67    328.58 o 
  -5   8   6     4185.85     4396.00    255.67 o 
  -4   8   6     1426.19     1710.47    168.67 o 
  -3   8   6     1270.27     1465.75    101.57 o 
  -2   8   6        6.01        8.49     41.29 o 
  -1   8   6     1343.06     1506.63    146.31 o 
   0   8   6     4636.02     3709.61   1060.84 o 
   1   8   6     1842.34     2073.57    196.37 o 
   2   8   6      606.01      616.33    143.39 o 
   3   8   6       21.27       91.87     99.16 o 
   4   8   6     1332.44     1384.81    230.40 o 
  -9   9   6      585.13      442.32    136.10 o 
  -8   9   6      977.48     1107.75    170.12 o 
  -7   9   6     2624.54     2674.35    229.42 o 
  -6   9   6      187.20      323.24    109.85 o 
  -5   9   6      814.44      743.20    140.96 o 
  -4   9   6      158.80      227.48     94.78 o 
  -3   9   6     1724.51     1724.57    180.33 o 
  -2   9   6     1455.68     1543.97    115.04 o 
  -1   9   6      374.96      487.97     82.90 o 
   0   9   6      167.94      152.45     69.86 o 
   1   9   6     3615.05     3416.09    261.99 o 
   2   9   6     1016.45     1134.97    189.08 o 
   3   9   6      513.89      632.86    177.90 o 
 -10  10   6     1415.93     1474.73    211.93 o 
  -9  10   6      566.23      514.75    144.85 o 
  -8  10   6      729.36      691.67    157.00 o 
  -7  10   6     1655.44     1883.51    203.66 o 
  -6  10   6     3678.15     4088.32    287.27 o 
  -5  10   6     2138.86     1986.07    213.87 o 
  -4  10   6      444.13      526.90    139.99 o 
  -3  10   6       73.65       82.63     91.38 o 
  -2  10   6     1416.52     1414.46    188.59 o 
  -1  10   6     1400.11     1595.28    200.26 o 
   1  10   6        2.32      -60.76     93.81 o 
   2  10   6      458.54      587.17    164.78 o 
 -10  11   6      811.70     1000.33    214.36 o 
  -9  11   6     1538.64     1477.65    221.65 o 
  -8  11   6      127.98      188.59    121.52 o 
  -7  11   6       33.77       51.04     93.81 o 
  -6  11   6      525.39      645.98    160.40 o 
  -5  11   6     2879.07     3089.94    263.94 o 
  -4  11   6     1306.00     1337.17    201.23 o 
  -3  11   6     1447.81     1869.90    220.67 o 
  -2  11   6       28.97       45.20    105.96 o 
  -1  11   6      273.20      213.38    135.61 o 
  -9  12   6      760.29     1035.81    217.76 o 
  -8  12   6      655.43      611.47    177.41 o 
  -7  12   6      616.00      699.45    182.28 o 
  -6  12   6      751.70      884.16    197.83 o 
  -5  12   6        6.87       73.88    124.43 o 
  -4  12   6      511.24      490.44    170.61 o 
  -3  12   6     2077.35     2456.10    273.66 o 
  -2  12   6      936.02     1018.31    213.38 o 
  -6  13   6      770.19      747.57    200.75 o 
  -5  13   6      789.82      837.98    206.58 o 
  -4  13   6      127.18      181.79    140.96 o 
  -3  13   6      211.65      337.82    174.50 o 
   1 -13   7     2416.64     2448.86    188.45 o 
   2 -13   7      862.82     1090.17    127.72 o 
   3 -13   7       45.69      -21.24     65.97 o 
   4 -13   7      248.02      162.19     72.25 o 
   5 -13   7     1094.79      863.35    193.53 o 
   6 -13   7      287.87      225.63     81.48 o 
   7 -13   7      231.15      243.65    106.97 o 
  -1 -12   7      130.69      186.53     88.43 o 
   0 -12   7      197.00      164.56     77.82 o 
   1 -12   7      220.29      178.59     72.12 o 
   2 -12   7     1870.14     1884.16    203.51 o 
   3 -12   7     1700.77     1387.22    239.44 o 
   4 -12   7      821.24      719.51     94.60 o 
   5 -12   7      261.21      298.97     74.54 o 
   6 -12   7       70.38       70.57     60.22 o 
   7 -12   7      561.14      670.11    147.76 o 
   8 -12   7     1178.35     1168.51    216.79 o 
  -2 -11   7     1028.68     1065.40    119.68 o 
  -1 -11   7     3653.72     3666.90    343.13 o 
   0 -11   7     1117.62     1216.17    158.00 o 
   1 -11   7      598.45      710.50     87.98 o 
   2 -11   7      142.22      157.11     57.69 o 
   3 -11   7     1152.54      856.83    125.31 o 
   4 -11   7     3243.15     2673.55    414.78 o 
   5 -11   7     1583.76     1412.78    154.04 o 
   6 -11   7      198.04      204.33     63.44 o 
   7 -11   7      122.52      124.92     72.86 o 
   8 -11   7      774.65      667.37    174.01 o 
   9 -11   7     1061.37     1124.28    212.90 o 
  -4 -10   7      503.23      445.45    121.14 o 
  -3 -10   7      797.30      759.06    132.67 o 
  -2 -10   7     1476.84     1382.20    116.99 o 
  -1 -10   7     1139.21     1124.76    102.19 o 
   0 -10   7     1913.66     1740.18    112.88 o 
   1 -10   7     2834.25     2589.63    356.27 o 
   2 -10   7      129.43      123.88     47.65 o 
   3 -10   7       48.02       56.19     40.62 o 
   4 -10   7      120.55      122.87     48.55 o 
   5 -10   7     5256.30     4923.49    492.21 o 
   6 -10   7     2011.88     2121.42    276.82 o 
   7 -10   7     1193.24     1331.53    134.15 o 
   8 -10   7      124.72      159.43    126.86 o 
   9 -10   7      403.02      439.89    162.83 o 
  -5  -9   7      296.13      309.32     90.27 o 
  -4  -9   7      768.84      754.63    102.99 o 
  -3  -9   7      535.78      610.25     90.10 o 
  -2  -9   7     4017.73     4107.02    334.48 o 
  -1  -9   7     3222.77     3034.46    262.12 o 
   0  -9   7      126.61      161.90     51.75 o 
   1  -9   7     1037.32      962.29     83.00 o 
   2  -9   7     1233.79     1250.93     95.96 o 
   3  -9   7      375.85      361.65     59.72 o 
   4  -9   7     3141.10     2920.25    333.15 o 
   5  -9   7      303.30      286.82     59.32 o 
   6  -9   7     1540.94     1466.04    190.30 o 
   7  -9   7      706.04      624.60    147.28 o 
   8  -9   7     2025.69     1628.81    215.81 o 
   9  -9   7       17.69        0.00    103.53 o 
  -6  -8   7      725.58      895.34    207.07 o 
  -5  -8   7     3448.23     3435.70    171.94 o 
  -4  -8   7      770.09      810.38     95.62 o 
  -3  -8   7        8.90      -11.53     35.14 o 
  -2  -8   7      338.46      348.11     52.72 o 
  -1  -8   7     5619.45     5782.44    410.35 o 
   0  -8   7     2589.96     2176.55    205.63 o 
   1  -8   7     3113.48     3175.34    350.31 o 
   2  -8   7      409.62      355.79     53.43 o 
   3  -8   7     1393.36     1329.11    105.56 o 
   4  -8   7     1901.28     1964.73    141.04 o 
   5  -8   7     7101.96     7273.56    396.53 o 
   6  -8   7     1194.67     1244.74    150.44 o 
   7  -8   7       85.63      -21.87     70.48 o 
   8  -8   7     1393.86     1132.05    186.16 o 
   9  -8   7      411.09      320.81    147.28 o 
  -6  -7   7       79.98       89.73     67.64 o 
  -5  -7   7     1542.02     1644.51    121.46 o 
  -4  -7   7     7963.73     6071.92   1589.51 o 
  -3  -7   7     3210.09     3275.77    116.16 o 
  -2  -7   7     1902.34     1990.54    137.65 o 
  -1  -7   7      362.71      483.65     48.15 o 
   0  -7   7     1856.47     1484.89    111.34 o 
   1  -7   7     7346.56     6101.99    553.22 o 
   2  -7   7    13690.65    12940.79   1365.69 o 
   3  -7   7      689.51      673.80     62.25 o 
   4  -7   7        3.26       -0.87     27.03 o 
   5  -7   7     1337.26     1462.67    169.15 o 
   6  -7   7     5513.80     5535.27    453.50 o 
   7  -7   7      955.62     1108.24    165.26 o 
   8  -7   7      457.95      388.37    131.24 o 
   9  -7   7       31.70        1.46     94.78 o 
  10  -7   7      163.07      149.71    130.27 o 
  -7  -6   7     1260.73     1283.44    128.98 o 
  -6  -6   7     1234.20     1292.36    115.65 o 
  -5  -6   7     1076.85     1095.76    100.04 o 
  -4  -6   7     2183.30     1525.06    472.93 o 
  -3  -6   7     2881.18     2684.45     98.76 o 
  -2  -6   7     2369.43     2651.69    110.71 o 
  -1  -6   7     1983.20     1691.87     72.36 o 
   0  -6   7     1131.06     1389.59    103.55 o 
   1  -6   7      238.52      172.61     41.92 o 
   2  -6   7    14961.94    13621.75   1344.37 o 
   3  -6   7    11101.80    10755.16    763.23 o 
   4  -6   7     1995.60     1980.87     89.76 o 
   5  -6   7       25.42       45.24     39.35 o 
   6  -6   7     1371.24     1140.80    140.96 o 
   7  -6   7     2087.93     1887.89    192.97 o 
   8  -6   7     4359.48     3684.88    271.71 o 
   9  -6   7     1222.63     1162.19    194.43 o 
  10  -6   7       28.67      158.46    126.86 o 
  -8  -5   7       99.08      107.11     76.83 o 
  -7  -5   7      291.04      424.80     82.83 o 
  -6  -5   7     2449.98     2431.18    133.57 o 
  -5  -5   7     7086.39     7334.85    202.87 o 
  -4  -5   7     2560.48     1667.74    535.85 o 
  -3  -5   7        5.61       12.39     22.86 o 
  -2  -5   7       22.89       34.83     21.65 o 
  -1  -5   7     7430.26     7726.11    489.07 o 
   0  -5   7     4306.83     3912.20    343.70 o 
   1  -5   7     8278.83     7665.75    625.88 o 
   2  -5   7     1151.16      998.31     54.65 o 
   3  -5   7     4624.58     4705.12    139.40 o 
   4  -5   7     2444.17     2511.28    531.03 o 
   5  -5   7     4249.34     4545.75    505.27 o 
   6  -5   7      410.16      341.22     95.76 o 
   7  -5   7       32.04       86.03     73.40 o 
   8  -5   7      868.98      801.04    155.06 o 
   9  -5   7     3111.33     2982.03    264.42 o 
  10  -5   7      754.39      774.31    191.02 o 
  -8  -4   7     2861.83     3008.27    166.40 o 
  -7  -4   7     1387.77     1456.19    118.79 o 
  -6  -4   7        0.31       16.07     38.40 o 
  -5  -4   7      274.50      251.81     42.74 o 
  -4  -4   7     6613.67     4565.60   1568.18 o 
  -3  -4   7     3045.74     2515.78    160.59 o 
  -2  -4   7     4308.27     4624.27    191.67 o 
  -1  -4   7      517.94      508.80     37.60 o 
   0  -4   7     3834.85     3720.48    317.04 o 
   1  -4   7     5925.25     5494.74    298.03 o 
   2  -4   7    16714.57    15650.70    877.45 o 
   3  -4   7      207.93      218.20     26.34 o 
   4  -4   7      487.69      510.31     78.35 o 
   5  -4   7     2306.94     1973.67    217.76 o 
   6  -4   7     2310.35     2386.01    121.72 o 
   7  -4   7     1048.97      985.75    150.68 o 
   8  -4   7     2227.48     2028.36    213.87 o 
   9  -4   7       83.24       34.02     93.81 o 
  -9  -3   7      265.75      348.66     88.81 o 
  -8  -3   7     2366.95     2166.21    135.52 o 
  -7  -3   7     7033.56     7434.01    215.98 o 
  -6  -3   7     1069.14     1063.18     88.08 o 
  -5  -3   7     1984.84     1952.34     81.23 o 
  -4  -3   7      109.57      101.85     41.67 o 
  -3  -3   7    15435.24    15998.07    311.78 o 
  -2  -3   7    14661.43    14455.26    495.81 o 
  -1  -3   7    36414.80    37185.15   2595.35 o 
   0  -3   7      752.13      703.01     35.84 o 
   1  -3   7      164.61      143.94     20.86 o 
   2  -3   7    10303.84    10483.34    516.92 o 
   3  -3   7    11523.62    12200.67    553.45 o 
   4  -3   7     4856.57     4911.43    180.15 o 
   5  -3   7     2029.77     1938.04    192.73 o 
   6  -3   7       93.56       79.21     41.42 o 
   7  -3   7     1153.37      434.55    530.79 o 
   8  -3   7     2433.39     2099.33    216.79 o 
   9  -3   7     1957.46     2137.24    241.09 o 
  -9  -2   7      895.86      836.54    106.64 o 
  -8  -2   7      829.92      870.50     97.39 o 
  -7  -2   7      946.28      797.38     84.72 o 
  -6  -2   7     1880.98     1886.02    160.29 o 
  -5  -2   7      213.06      252.93     36.63 o 
  -4  -2   7     9694.95     9572.43    225.40 o 
  -3  -2   7       13.32       33.49     17.28 o 
  -2  -2   7     1197.74      953.56     43.66 o 
  -1  -2   7    29439.88    29741.02   1554.91 o 
   0  -2   7    14338.38    14924.02    878.11 o 
   1  -2   7     2094.37     1918.09     99.76 o 
   2  -2   7     1738.52     1846.65     58.04 o 
   3  -2   7     5690.71     5687.07    438.68 o 
   4  -2   7     7817.01     6806.54   2548.06 o 
   5  -2   7     7289.37     6967.71    373.79 o 
   6  -2   7     8145.96     7916.00    229.90 o 
   7  -2   7      177.54      227.27     68.52 o 
   8  -2   7      141.57      110.51     67.91 o 
   9  -2   7     1690.92     1758.65    248.87 o 
 -10  -1   7      500.53      600.50    105.06 o 
  -9  -1   7     1734.73     1744.53    128.26 o 
  -8  -1   7     2698.77     2522.91    131.98 o 
  -7  -1   7     5248.44     5158.88    166.88 o 
  -6  -1   7      510.84      478.59     48.85 o 
  -5  -1   7       53.96       70.79     24.07 o 
  -4  -1   7     4821.47     5213.63    106.64 o 
  -3  -1   7    21185.42    21071.60    220.86 o 
  -2  -1   7     9015.99     9741.56    332.27 o 
  -1  -1   7      164.97      186.29     20.19 o 
   0  -1   7    13197.97    13177.74    392.24 o 
   1  -1   7      153.50      156.03     19.55 o 
   2  -1   7     3771.10     3390.32    179.87 o 
   3  -1   7     2692.55     2763.16     71.88 o 
   4  -1   7      103.98       89.84     35.57 o 
   5  -1   7      720.41      717.35     79.03 o 
   6  -1   7     7986.12     7650.92    234.42 o 
   7  -1   7      937.27      909.62    108.55 o 
   8  -1   7      224.48      145.13    144.85 o 
   9  -1   7        8.66       21.48     81.39 o 
 -10   0   7      854.73      808.60    106.95 o 
  -9   0   7       47.42       57.11     50.54 o 
  -8   0   7       34.78       17.75     41.70 o 
  -7   0   7     7822.57     7629.90    192.73 o 
  -6   0   7    10286.67    10468.95    169.30 o 
  -5   0   7     1397.64     1155.46    390.97 o 
  -4   0   7      137.75      122.74     23.76 o 
  -3   0   7    15683.63    17940.25    398.65 o 
  -2   0   7    17904.07    17865.82    187.50 o 
  -1   0   7    13725.17    12969.49    327.57 o 
   0   0   7     4912.77     5330.90    234.33 o 
   1   0   7        5.57       16.19     14.30 o 
   2   0   7      641.58      699.91     39.31 o 
   3   0   7    15173.29    15350.20    188.85 o 
   4   0   7     7219.59     7073.97    192.64 o 
   5   0   7     3477.12     3079.66    190.05 o 
   6   0   7       27.18       25.05     46.84 o 
   7   0   7     1427.70     1420.84    134.20 o 
   8   0   7      486.97      553.43    111.35 o 
   9   0   7     1107.35     1045.93    121.59 o 
 -10   1   7     2094.84     2170.86    140.70 o 
  -9   1   7      976.56      947.16     95.22 o 
  -8   1   7      950.24      924.93     84.73 o 
  -7   1   7      147.54      159.82     36.64 o 
  -6   1   7    13308.25    13353.01    185.15 o 
  -5   1   7    12794.29    12133.96    160.83 o 
  -4   1   7    11466.40    12881.67    235.97 o 
  -3   1   7       53.91       91.55     20.30 o 
  -2   1   7       20.05       46.84     12.46 o 
  -1   1   7      308.76      300.83     18.55 o 
   0   1   7    21324.63    21796.43    634.05 o 
   1   1   7    11641.69    12136.77    236.73 o 
   2   1   7     4303.90     4736.05     93.34 o 
   3   1   7     1539.94     1656.84     92.26 o 
   4   1   7     4177.28     4075.71    155.66 o 
   5   1   7     5191.13     5606.70    199.24 o 
   6   1   7     2821.03     2593.77    154.97 o 
   7   1   7        5.65       -9.24     80.20 o 
   8   1   7        6.65       62.46     71.39 o 
 -11   2   7      102.83      115.61     76.10 o 
 -10   2   7        9.62       23.43     50.95 o 
  -9   2   7     1600.47     1625.81    107.76 o 
  -8   2   7      943.46      931.24     82.14 o 
  -7   2   7     4925.55     5011.64    123.12 o 
  -6   2   7       16.90       18.77     18.30 o 
  -5   2   7     1640.00     1570.93     60.11 o 
  -4   2   7    12777.51    12353.01    169.85 o 
  -3   2   7     3443.76     3351.54     89.70 o 
  -2   2   7     1681.93     1957.00     35.82 o 
  -1   2   7     1212.40     1083.29     61.66 o 
   0   2   7     4931.81     4665.94    134.80 o 
   1   2   7    26511.45    27236.32    781.01 o 
   2   2   7    11012.20    10950.18    202.45 o 
   3   2   7     4893.41     5168.49    185.44 o 
   4   2   7       83.51       93.44     43.67 o 
   5   2   7      527.00      475.37    118.60 o 
   6   2   7     2845.32     2836.28    137.95 o 
   7   2   7     2598.00     2567.47    148.76 o 
   8   2   7      458.57      528.76    104.84 o 
 -11   3   7      939.61      894.31    112.23 o 
 -10   3   7     3533.72     3518.18    160.85 o 
  -9   3   7       11.78       36.06     44.00 o 
  -8   3   7      535.95      507.49     63.42 o 
  -7   3   7     4389.63     4627.85    239.63 o 
  -6   3   7     7499.16     5050.59   2354.74 o 
  -5   3   7     5179.21     5434.17    121.68 o 
  -4   3   7     2891.42     2803.50     83.71 o 
  -3   3   7     3592.00     3735.58     83.42 o 
  -2   3   7     1122.74      992.42     64.55 o 
  -1   3   7     4966.98     4555.71    127.24 o 
   0   3   7     9950.73    10363.63    209.07 o 
   1   3   7      903.31      930.92     42.03 o 
   2   3   7     1583.19     1413.62     75.14 o 
   3   3   7     5430.70     5381.15    143.92 o 
   4   3   7      563.91      354.61    110.95 o 
   5   3   7      791.02      820.56     82.58 o 
   6   3   7      229.12      294.05     74.71 o 
   7   3   7     1173.71     1175.25    122.60 o 
 -11   4   7      141.43      148.07     81.06 o 
 -10   4   7     3356.16     3498.15    175.50 o 
  -9   4   7     5544.85     5730.26    304.76 o 
  -8   4   7      363.37      332.32     56.21 o 
  -7   4   7       36.09       55.63     31.14 o 
  -6   4   7     2325.96     2346.43    109.28 o 
  -5   4   7     3183.06     2986.87     91.28 o 
  -4   4   7     8989.38     9692.57    279.52 o 
  -3   4   7     5275.54     5556.06    178.00 o 
  -2   4   7     2682.46     2860.50    266.85 o 
  -1   4   7      863.15      968.41     68.39 o 
   0   4   7    13031.10    12570.58    192.84 o 
   1   4   7     4835.72     4757.43     93.30 o 
   2   4   7      928.81      815.52     58.67 o 
   3   4   7       47.25       25.87     29.27 o 
   4   4   7     1691.72      966.31    778.68 o 
   5   4   7      679.36      680.22     83.90 o 
   6   4   7     1997.46     2170.29    247.89 o 
 -11   5   7      143.39      149.10     81.79 o 
 -10   5   7       69.17      133.67    111.31 o 
  -9   5   7     7527.32     4552.96   3964.37 o 
  -8   5   7     4273.15     3104.22   1473.52 o 
  -7   5   7     4575.49     4614.46    132.64 o 
  -6   5   7     3191.21     3184.29    103.53 o 
  -5   5   7      652.45      827.61     53.68 o 
  -4   5   7      186.32      130.02     26.09 o 
  -3   5   7    30278.28    32645.78    755.00 o 
  -2   5   7    10992.53    11497.82    223.56 o 
  -1   5   7     1654.69     1777.31     95.88 o 
   0   5   7      294.20      253.00    155.78 o 
   1   5   7     2592.01     2794.66    121.23 o 
   2   5   7     1576.02     1501.95    157.00 o 
   3   5   7     6236.59     5830.87    313.51 o 
   4   5   7       22.02       64.16     79.23 o 
   5   5   7      168.97      236.23    109.85 o 
   6   5   7      542.91      613.90    179.36 o 
 -11   6   7      847.44      981.37    196.86 o 
 -10   6   7     1003.08     1088.31    179.85 o 
  -9   6   7       27.13       15.33     55.16 o 
  -8   6   7     1190.57     1270.24    106.76 o 
  -7   6   7     1565.60     1505.20     81.70 o 
  -6   6   7     5572.05     6193.48    141.21 o 
  -5   6   7      681.34      737.49     71.90 o 
  -4   6   7      398.56      275.99     49.97 o 
  -3   6   7     2727.46     2316.28    323.24 o 
  -2   6   7    13769.21    14312.98    265.52 o 
  -1   6   7     5115.43     5492.97    170.46 o 
   0   6   7     3123.22     3662.04    214.36 o 
   1   6   7      181.96      179.58     51.90 o 
   2   6   7       72.83       42.77     63.67 o 
   3   6   7     2293.25     2366.67    216.79 o 
   4   6   7     5358.22     5738.04    351.43 o 
   5   6   7      259.59      253.73    137.07 o 
  -9   7   7     3144.13     3388.87    244.98 o 
  -8   7   7      945.51     1000.33    148.74 o 
  -7   7   7      460.93      439.89    109.85 o 
  -6   7   7      874.74      808.81     80.91 o 
  -5   7   7     4647.16     4632.98    159.76 o 
  -4   7   7     4633.67     4718.46    160.34 o 
  -3   7   7     1213.89      992.49     83.85 o 
  -2   7   7      149.62      109.25     47.19 o 
  -1   7   7      989.46     1152.59     99.89 o 
   0   7   7     1805.78      955.46    934.71 o 
   1   7   7     2712.21     2878.98    220.19 o 
   2   7   7      261.54      278.52    108.39 o 
   3   7   7      293.10      204.15    107.42 o 
   4   7   7     2327.75     2628.17    264.91 o 
  -9   8   7      316.93      325.18    116.66 o 
  -8   8   7     2266.80     2380.76    213.38 o 
  -7   8   7     2788.69     3158.47    236.23 o 
  -6   8   7     1991.24     1911.71    187.14 o 
  -5   8   7      434.46      274.14     92.35 o 
  -4   8   7     1554.33     1697.24    108.60 o 
  -3   8   7     3910.21     3928.48    158.52 o 
  -2   8   7     4664.23     4631.92    229.91 o 
  -1   8   7      619.76      681.37    113.50 o 
   0   8   7        1.06      -15.09     41.77 o 
   1   8   7     1157.50     1037.76    160.40 o 
   2   8   7     1486.25     1528.20    200.26 o 
   3   8   7     1503.22     1444.59    211.44 o 
   4   8   7      309.29      279.00    163.32 o 
 -10   9   7      664.79      602.72    157.49 o 
  -9   9   7     1516.14     1629.30    199.77 o 
  -8   9   7      542.87      481.21    134.64 o 
  -7   9   7     1153.26     1024.15    165.26 o 
  -6   9   7     6368.56     6677.12    344.62 o 
  -5   9   7      974.78      868.60    148.25 o 
  -4   9   7      266.72      252.27     96.73 o 
  -3   9   7      136.19       89.44     85.55 o 
  -2   9   7     2253.10     2312.17    138.93 o 
  -1   9   7     1731.75     1624.14    124.09 o 
   0   9   7     2267.83     2171.27    209.01 o 
   1   9   7       94.75       53.47     92.35 o 
   2   9   7      554.81      614.88    157.00 o 
   3   9   7      527.26      717.44    192.97 o 
 -10  10   7      239.59      435.03    148.74 o 
  -9  10   7     1872.28     1914.14    226.02 o 
  -8  10   7      584.59      787.92    163.80 o 
  -7  10   7        4.13        4.86     82.63 o 
  -6  10   7      652.76      795.69    160.40 o 
  -5  10   7     4515.86     5111.98    320.32 o 
  -4  10   7      451.75      562.38    143.39 o 
  -3  10   7     1495.67     1764.91    205.61 o 
  -2  10   7      160.85      207.55    117.63 o 
  -1  10   7      283.78      475.86    143.39 o 
   0  10   7     2327.87     2354.51    228.45 o 
   1  10   7     2739.10     2958.21    268.31 o 
 -10  11   7       31.19       50.07    134.64 o 
  -9  11   7      255.87      410.73    157.49 o 
  -8  11   7     1016.64     1023.66    192.97 o 
  -7  11   7      852.76      919.64    185.19 o 
  -6  11   7     1614.97     1683.25    209.01 o 
  -5  11   7        7.82       62.70    107.42 o 
  -4  11   7      451.32      580.85    158.46 o 
  -3  11   7      244.70      404.41    143.39 o 
  -2  11   7     1721.61     1951.56    229.91 o 
  -9  12   7       65.45        4.37    127.35 o 
  -8  12   7       19.49        9.24    113.25 o 
  -7  12   7      377.30      440.38    162.35 o 
  -6  12   7      635.13      744.17    183.25 o 
  -5  12   7     1993.63     2084.75    244.49 o 
  -4  12   7      215.14      192.48    134.64 o 
  -3  12   7       22.98      104.50    139.02 o 
  -2  12   7      862.33      931.79    208.52 o 
  -4  13   7     1427.12     2079.40    281.92 o 
   1 -13   8       14.91       25.95     72.70 o 
   2 -13   8     2524.97     2362.56    159.43 o 
   3 -13   8     1473.93     1385.17    141.46 o 
   4 -13   8      895.02      932.47    201.45 o 
   5 -13   8       33.28        6.75     67.38 o 
   6 -13   8      335.35      276.60     88.72 o 
  -1 -12   8     1524.96     1638.71    141.44 o 
   0 -12   8      214.81      235.88     80.99 o 
   1 -12   8     1836.46     1740.07    157.43 o 
   2 -12   8        5.09       30.43     59.39 o 
   3 -12   8      436.17      399.27     81.67 o 
   4 -12   8     1975.00     1707.50    206.32 o 
   5 -12   8      956.37      893.31    234.16 o 
   6 -12   8        8.26        4.43     58.53 o 
   7 -12   8        1.89        3.26     77.48 o 
   8 -12   8      394.59      462.25    169.64 o 
  -2 -11   8      630.61      634.30    104.46 o 
  -1 -11   8      460.27      399.76     86.63 o 
   0 -11   8      993.96      831.09     99.35 o 
   1 -11   8     1186.11     1180.53    113.91 o 
   2 -11   8     1754.19     1751.39    191.35 o 
   3 -11   8       13.20       22.02     44.98 o 
   4 -11   8       56.68       36.54     48.18 o 
   5 -11   8     1945.87     1696.50    317.27 o 
   6 -11   8      840.84      797.37     97.31 o 
   7 -11   8      606.38      588.25    144.61 o 
   8 -11   8      455.28      375.73    152.14 o 
  -4 -10   8       40.16       59.06     92.99 o 
  -3 -10   8      692.25      708.55    126.42 o 
  -2 -10   8     3029.78     3126.38    234.06 o 
  -1 -10   8     3525.46     3437.12    262.05 o 
   0 -10   8      347.65      247.09     62.36 o 
   1 -10   8      167.10      113.69     48.50 o 
   2 -10   8     1938.33     1934.33    256.46 o 
   3 -10   8     1425.95     1212.72    200.60 o 
   4 -10   8      911.43      914.79     88.08 o 
   5 -10   8      514.83      590.43     79.61 o 
   6 -10   8      714.06      776.65    196.86 o 
   7 -10   8      266.12      279.98    122.00 o 
   8 -10   8     1177.39     1022.69    193.46 o 
   9 -10   8      509.03      460.31    164.78 o 
  -5  -9   8      813.27      883.17    117.63 o 
  -4  -9   8      655.53      756.94    103.29 o 
  -3  -9   8       13.12       30.07     54.73 o 
  -2  -9   8      165.24      113.62     55.49 o 
  -1  -9   8     4391.90     4438.56    358.43 o 
   0  -9   8     4905.81     4742.99    490.68 o 
   1  -9   8      835.08      747.99     78.57 o 
   2  -9   8        2.78       95.06     43.47 o 
   3  -9   8     1498.82     1494.96    148.89 o 
   4  -9   8     1506.07     1429.91    122.56 o 
   5  -9   8     5706.69     5810.20    599.58 o 
   6  -9   8     1772.65     1826.67    135.93 o 
   7  -9   8       29.20       48.12     87.01 o 
   8  -9   8      291.13      281.92    132.70 o 
   9  -9   8     1123.90     1029.49    202.20 o 
  -6  -8   8       61.70      180.33    140.96 o 
  -5  -8   8      509.29      521.42     92.90 o 
  -4  -8   8     4089.30     4235.81    246.16 o 
  -3  -8   8     1631.95     1663.44     94.77 o 
  -2  -8   8     3084.75     3156.53    158.84 o 
  -1  -8   8      167.05      112.88     44.21 o 
   0  -8   8     3266.53     3196.13    330.12 o 
   1  -8   8     2493.69     2203.93    237.41 o 
   2  -8   8     2863.18     2564.67    300.21 o 
   3  -8   8      725.50      709.08     75.02 o 
   4  -8   8       30.85       52.85     35.02 o 
   5  -8   8      780.59      831.80     78.46 o 
   6  -8   8     6630.46     7136.78    675.63 o 
   7  -8   8     1304.41     1124.76    174.50 o 
   8  -8   8      222.69      242.55    114.71 o 
   9  -8   8      196.03      350.46    150.20 o 
  -6  -7   8      693.51      738.50    103.93 o 
  -5  -7   8     1722.39     1665.84    122.89 o 
  -4  -7   8      708.52      761.76     75.21 o 
  -3  -7   8     2567.69     2737.27    107.80 o 
  -2  -7   8     2519.02     2320.73    114.22 o 
  -1  -7   8     4537.36     4808.35    297.82 o 
   0  -7   8       11.78       27.94     24.18 o 
   1  -7   8      153.82      250.75     45.63 o 
   2  -7   8     4003.05     3234.94    354.62 o 
   3  -7   8     5979.03     5545.69    525.90 o 
   4  -7   8     4144.35     4109.77    263.98 o 
   5  -7   8     2950.08     3020.19    366.01 o 
   6  -7   8     1739.73     1485.91    172.07 o 
   7  -7   8     1424.74     1403.76    187.14 o 
   8  -7   8     1674.46     1261.83    189.57 o 
   9  -7   8      722.27      668.34    170.12 o 
  -7  -6   8       76.52       98.58     74.68 o 
  -6  -6   8     1044.34     1027.77    106.80 o 
  -5  -6   8     6379.50     6187.27    198.47 o 
  -4  -6   8     6001.59     6206.95    156.24 o 
  -3  -6   8      131.12      151.23     37.73 o 
  -2  -6   8       31.84       61.07     27.63 o 
  -1  -6   8     1260.42     1225.39     90.71 o 
   0  -6   8     7269.28     6962.05    705.65 o 
   1  -6   8     3193.61     3040.80    235.24 o 
   2  -6   8     1522.60     1257.27    174.10 o 
   3  -6   8     2099.62     1961.92    194.34 o 
   4  -6   8     1930.19     2037.93    118.54 o 
   5  -6   8     3890.92     4227.93    762.40 o 
   6  -6   8      980.35      798.12    136.59 o 
   7  -6   8       68.98      114.71     77.28 o 
   8  -6   8      257.77      235.74    104.99 o 
   9  -6   8     1177.14     1078.59    192.00 o 
  -8  -5   8     1092.03     1027.73    122.46 o 
  -7  -5   8     1347.44     1413.87    123.72 o 
  -6  -5   8        1.05       21.03     48.45 o 
  -5  -5   8     1062.42      992.62     75.82 o 
  -4  -5   8    10727.67    10663.78    283.77 o 
  -3  -5   8     5765.43     5806.94    205.70 o 
  -2  -5   8      626.84      537.64     47.20 o 
  -1  -5   8     1388.22     1526.96    142.77 o 
   0  -5   8     7973.61     7732.69    603.43 o 
   1  -5   8     7814.61     7927.30    436.52 o 
   2  -5   8    26268.52    24078.53   1351.52 o 
   3  -5   8     3374.77     3322.31     81.94 o 
   4  -5   8      387.49      433.79     97.70 o 
   5  -5   8       37.74       21.81     34.39 o 
   6  -5   8     4306.45     4111.65    251.30 o 
   7  -5   8     2120.03     1949.62    196.86 o 
   8  -5   8     1753.39     1674.02    195.89 o 
   9  -5   8      124.11      187.62    114.71 o 
  -8  -4   8      903.36      807.27    106.03 o 
  -7  -4   8     4141.42     3993.40    169.27 o 
  -6  -4   8     2562.61     2564.50    128.00 o 
  -5  -4   8     1154.01     1033.77     70.50 o 
  -4  -4   8      138.09      196.75     36.61 o 
  -3  -4   8     3898.13     4186.45    107.11 o 
  -2  -4   8     3583.39     3283.48    169.99 o 
  -1  -4   8     6995.39     5813.77    421.30 o 
   0  -4   8     1710.75     1658.33    137.02 o 
   1  -4   8       17.67       21.07     15.29 o 
   2  -4   8     4471.99     4149.86    244.27 o 
   3  -4   8    24324.76    24767.93    990.51 o 
   4  -4   8      255.81      263.01     36.36 o 
   5  -4   8      383.63      367.66     55.84 o 
   6  -4   8        3.82       23.82     51.04 o 
   7  -4   8     1384.77     1279.33    171.58 o 
   8  -4   8     3216.88     2898.91    251.30 o 
   9  -4   8     3667.98     3361.65    291.15 o 
  -9  -3   8     1613.64     1671.41    173.85 o 
  -8  -3   8      319.49      324.06     72.90 o 
  -7  -3   8      108.30      139.82     54.37 o 
  -6  -3   8     4347.38     4045.98    149.97 o 
  -5  -3   8      527.45      578.26     53.94 o 
  -4  -3   8     4363.68     4398.55    110.83 o 
  -3  -3   8      731.31      756.55     48.54 o 
  -2  -3   8     1283.66     1256.55     53.68 o 
  -1  -3   8     6741.78     6085.47    313.82 o 
   0  -3   8    19859.14    20029.08   1042.20 o 
   1  -3   8      903.78      878.76     40.98 o 
   2  -3   8     5898.01     5471.19    300.70 o 
   3  -3   8     5993.48     6109.39    287.68 o 
   4  -3   8     9300.62     9863.95    646.66 o 
   5  -3   8     1777.08     1583.85    131.48 o 
   6  -3   8     3330.09     3288.05    174.74 o 
   7  -3   8      263.32      100.87    130.02 o 
   8  -3   8       98.57       50.07     82.63 o 
   9  -3   8     2546.75     2694.76    274.63 o 
  -9  -2   8     2867.46     2917.37    163.56 o 
  -8  -2   8     3444.15     3654.18    162.48 o 
  -7  -2   8     6274.81     6003.05    188.28 o 
  -6  -2   8      104.22      121.75     34.58 o 
  -5  -2   8       35.14       11.61     20.91 o 
  -4  -2   8      919.25      918.93     52.28 o 
  -3  -2   8    17515.71    18321.69    219.69 o 
  -2  -2   8    10641.05    10745.23    399.27 o 
  -1  -2   8     3860.32     3730.74    198.34 o 
   0  -2   8     3524.36     2912.64    185.32 o 
   1  -2   8     1289.85      822.22    273.53 o 
   2  -2   8      366.38      263.34     89.13 o 
   3  -2   8     9726.83     7149.01   3255.91 o 
   4  -2   8       10.06       33.67     30.82 o 
   5  -2   8      632.25      660.56     87.01 o 
   6  -2   8     4646.66     4669.89    184.11 o 
   7  -2   8     2006.88     1981.64    155.30 o 
   8  -2   8      517.57      570.80    103.43 o 
   9  -2   8        1.85      -17.01    103.53 o 
 -10  -1   8     1102.66     1084.21    124.90 o 
  -9  -1   8       81.69       52.67     54.22 o 
  -8  -1   8      917.89      845.13     90.27 o 
  -7  -1   8     3900.42     3901.33    146.45 o 
  -6  -1   8     5467.13     5288.69    127.95 o 
  -5  -1   8      856.85      681.17    149.73 o 
  -4  -1   8     2443.81     3033.13     83.76 o 
  -3  -1   8    10991.77    11909.98    175.32 o 
  -2  -1   8    23370.94    23453.41    639.98 o 
  -1  -1   8    16013.46    14797.24    572.84 o 
   0  -1   8     9088.54     8215.75    102.99 o 
   1  -1   8     2167.27     1783.16     56.34 o 
   2  -1   8      254.40      256.00     30.04 o 
   3  -1   8     5752.42     5459.79    106.15 o 
   4  -1   8    11087.71    10827.47    235.25 o 
   5  -1   8     3620.41     3353.59    272.93 o 
   6  -1   8       17.17       -8.02     41.21 o 
   7  -1   8     2178.42     1880.85    142.62 o 
   8  -1   8      384.83      427.40     99.83 o 
   9  -1   8      862.38      919.76    143.86 o 
 -10   0   8     2075.21     1948.03    143.15 o 
  -9   0   8     1677.96     1671.78    120.48 o 
  -8   0   8     1037.06     1045.94     93.34 o 
  -7   0   8      195.68      200.46     39.97 o 
  -6   0   8     5014.30     4895.91    164.10 o 
  -5   0   8     7206.30     6922.05    129.17 o 
  -4   0   8    22776.63    24065.43    486.42 o 
  -3   0   8     4218.17     5178.54     92.26 o 
  -2   0   8      354.67      373.81     27.17 o 
  -1   0   8     6892.10     7282.78    118.64 o 
   0   0   8    19549.76    21211.74    422.70 o 
   1   0   8     8808.11     8554.50    250.29 o 
   2   0   8      843.85      884.04     46.12 o 
   3   0   8       42.51       39.05     26.90 o 
   4   0   8     5868.48     5581.72    176.65 o 
   5   0   8     3426.69     3358.33    154.39 o 
   6   0   8     6209.22     6230.04    225.97 o 
   7   0   8       16.88       39.74     57.74 o 
   8   0   8       51.58       70.68     75.73 o 
 -10   1   8        5.73       -7.00     51.48 o 
  -9   1   8      592.98      688.55     85.30 o 
  -8   1   8      995.77      978.69    108.33 o 
  -7   1   8     4840.72     5071.91    127.79 o 
  -6   1   8      325.45      196.33     87.36 o 
  -5   1   8     4719.76     5145.44    132.11 o 
  -4   1   8     9426.77     9320.58    229.77 o 
  -3   1   8    14891.30    14001.56    211.56 o 
  -2   1   8     3857.28     4157.69     66.55 o 
  -1   1   8     3535.37     4107.95    132.39 o 
   0   1   8     1049.48     1001.24     53.98 o 
   1   1   8    12274.31    12027.18    249.66 o 
   2   1   8     6616.35     6443.53    135.93 o 
   3   1   8     9817.62     8778.18    447.43 o 
   4   1   8       75.94       93.58     42.79 o 
   5   1   8       40.42       38.72     44.39 o 
   6   1   8     2188.26     2338.14    152.35 o 
   7   1   8     2309.18     2188.76    238.17 o 
   8   1   8      163.54      190.40     83.92 o 
 -11   2   8      994.70     1016.60    121.54 o 
 -10   2   8     2560.76     2381.23    141.27 o 
  -9   2   8      308.92      367.35     68.28 o 
  -8   2   8      159.57      144.49     46.26 o 
  -7   2   8     1474.27     1530.94     73.83 o 
  -6   2   8    16625.03    17029.95    450.76 o 
  -5   2   8      359.93      365.33     35.80 o 
  -4   2   8       44.86       24.30     16.58 o 
  -3   2   8     1619.33     1645.67     55.31 o 
  -2   2   8     1992.49     1823.17     35.26 o 
  -1   2   8     3039.97     2717.88     99.89 o 
   0   2   8     9290.10     8998.10    328.58 o 
   1   2   8      270.94      266.05     31.23 o 
   2   2   8     1852.49     1983.73     73.19 o 
   3   2   8     8598.30     8395.32    295.04 o 
   4   2   8     4933.70     4821.53    195.89 o 
   5   2   8      305.98      341.71    112.77 o 
   6   2   8      342.89      380.88     72.55 o 
   7   2   8     1138.61     1078.15    112.68 o 
 -11   3   8      304.51      283.93     84.05 o 
 -10   3   8     2357.08     2396.90    136.61 o 
  -9   3   8     4176.23     4153.59    158.20 o 
  -8   3   8      398.44      417.57     51.85 o 
  -7   3   8     1027.75      979.75     61.60 o 
  -6   3   8     3909.74     3652.94     96.24 o 
  -5   3   8    13352.04    14060.07    243.15 o 
  -4   3   8     4919.83     4996.65     94.12 o 
  -3   3   8    13107.13    14381.51    270.74 o 
  -2   3   8      203.64      197.89     39.51 o 
  -1   3   8       45.91       55.54     26.74 o 
   0   3   8    14177.39    15280.87    374.01 o 
   1   3   8    15523.76    15694.33    180.31 o 
   2   3   8     1134.96     1170.58     65.58 o 
   3   3   8      164.28      149.48     37.36 o 
   4   3   8     1705.28     1658.95    181.30 o 
   5   3   8      758.81      781.54     83.69 o 
   6   3   8     1627.07     1609.12    121.13 o 
   7   3   8      943.47      917.70    204.15 o 
 -11   4   8      320.95      332.48     97.73 o 
 -10   4   8       20.20       54.69     53.54 o 
  -9   4   8     2777.20     2580.54    124.59 o 
  -8   4   8     4506.21     2156.15   2172.00 o 
  -7   4   8     2481.30     2487.63    102.26 o 
  -6   4   8     3622.84     3763.49    170.16 o 
  -5   4   8      457.89      440.41     43.48 o 
  -4   4   8     1626.87     1644.70     96.24 o 
  -3   4   8    11140.53    10258.58    248.62 o 
  -2   4   8     6380.42     6314.11    164.36 o 
  -1   4   8      582.47      730.12     64.61 o 
   0   4   8       47.90       54.24     18.15 o 
   1   4   8    13983.40    14687.25    161.68 o 
   2   4   8     2641.86     2726.88     96.81 o 
   3   4   8     2993.23     3117.83    116.53 o 
   4   4   8      579.18      586.20    135.61 o 
   5   4   8      236.11      298.93    127.35 o 
   6   4   8      246.01      308.65    135.61 o 
 -11   5   8      670.85      625.07    113.73 o 
 -10   5   8     2192.01     2077.79    152.06 o 
  -9   5   8      227.64      259.16     76.41 o 
  -8   5   8     1774.36     1655.55    170.61 o 
  -7   5   8     2113.45     2081.95     94.23 o 
  -6   5   8     2706.07     2726.67     97.50 o 
  -5   5   8     4428.98     4990.72    166.87 o 
  -4   5   8      416.66      333.19     53.03 o 
  -3   5   8      771.48      819.84     71.35 o 
  -2   5   8    14039.76    13223.18    284.84 o 
  -1   5   8     3983.47     3936.90    141.53 o 
   0   5   8     6364.33     5806.13    999.11 o 
   1   5   8      594.66      719.55     75.36 o 
   2   5   8     1118.13      997.90    144.85 o 
   3   5   8     1847.64     1817.90    192.48 o 
   4   5   8     3942.40     3766.54    282.41 o 
   5   5   8      614.58      686.33    168.67 o 
   6   5   8      219.24      331.98    150.68 o 
  -9   6   8     4850.23     4750.34    279.00 o 
  -8   6   8     2340.58     2368.26    133.71 o 
  -7   6   8      358.98      381.56     90.41 o 
  -6   6   8      236.34      246.06     56.28 o 
  -5   6   8     1310.61     1088.16     84.69 o 
  -4   6   8     3102.78     3368.30    202.45 o 
  -3   6   8     6844.46     6490.97    184.91 o 
  -2   6   8      699.21      685.48     73.95 o 
  -1   6   8     1524.73     1439.44    142.42 o 
   0   6   8      241.62      198.91     68.78 o 
   1   6   8     4996.48     4933.59    272.20 o 
   2   6   8      273.26      266.37     96.24 o 
   3   6   8      255.48      323.72    116.17 o 
   4   6   8     1005.51      971.65    186.16 o 
   5   6   8     1308.63     1139.34    217.27 o 
  -9   7   8      994.43     1028.03    162.35 o 
  -8   7   8     5551.82     5248.08    294.56 o 
  -7   7   8     3146.96     3346.09    232.34 o 
  -6   7   8     2901.21     2713.87    133.26 o 
  -5   7   8        0.37       23.40     36.86 o 
  -4   7   8     1173.62     1279.12     93.50 o 
  -3   7   8     9225.48     9375.69    239.15 o 
  -2   7   8     9151.78     8745.85    229.53 o 
  -1   7   8      331.20      325.08     66.33 o 
   0   7   8      274.95      219.20     58.45 o 
   1   7   8      734.56      692.16    136.59 o 
   2   7   8      767.15      765.07    152.63 o 
   3   7   8     2292.12     2288.90    236.72 o 
   4   7   8      968.50      936.65    198.32 o 
 -10   8   8      491.42      646.47    151.65 o 
  -9   8   8     1263.86     1444.59    190.54 o 
  -8   8   8      174.52      272.68    108.88 o 
  -7   8   8     1116.05     1073.72    161.37 o 
  -6   8   8     3942.34     4499.05    275.11 o 
  -5   8   8     4315.04     4525.78    271.23 o 
  -4   8   8       13.77       36.22     40.95 o 
  -3   8   8      279.85      282.41     62.54 o 
  -2   8   8     4305.95     4683.82    344.62 o 
  -1   8   8     4133.23     4246.69    178.18 o 
   0   8   8     1669.63     1531.60    170.61 o 
   1   8   8      593.57      725.70    146.79 o 
   2   8   8       47.11        0.49     87.49 o 
   3   8   8      458.02      468.08    154.08 o 
 -10   9   8      247.43      193.46    117.14 o 
  -9   9   8      721.79      754.86    163.32 o 
  -8   9   8     1345.01     1332.80    186.65 o 
  -7   9   8       38.15      -57.36     68.05 o 
  -6   9   8      383.77      374.27    121.52 o 
  -5   9   8     5487.79     5436.67    310.11 o 
  -4   9   8     1513.42     1501.46    174.01 o 
  -3   9   8     1044.30     1489.31    171.10 o 
  -2   9   8      952.75     1022.68    106.37 o 
  -1   9   8      401.32      466.39     89.49 o 
   0   9   8     1628.55     1873.79    199.29 o 
   1   9   8     2142.62     2316.11    234.28 o 
   2   9   8      472.18      746.60    170.12 o 
 -10  10   8      139.65      205.61    138.04 o 
  -9  10   8       68.19      107.42    111.31 o 
  -8  10   8     1405.88     1580.69    209.01 o 
  -7  10   8     1450.23     1587.01    210.95 o 
  -6  10   8     1037.48     1063.03    175.96 o 
  -5  10   8       29.90       96.73     99.64 o 
  -4  10   8     2137.78     2165.43    224.08 o 
  -3  10   8       44.79       49.58     90.41 o 
  -2  10   8     1767.30     1860.18    210.95 o 
  -1  10   8     1165.95     1202.05    184.71 o 
   0  10   8        4.50       26.73     90.89 o 
   1  10   8      764.16      816.59    180.82 o 
  -9  11   8      805.52      738.82    188.59 o 
  -8  11   8        7.65      -70.48     87.49 o 
  -7  11   8      483.40      547.31    152.63 o 
  -6  11   8     1478.45     1623.95    226.02 o 
  -5  11   8     2842.12     3074.87    281.43 o 
  -4  11   8      133.94       98.67    117.14 o 
  -3  11   8      196.53      189.57    132.21 o 
  -2  11   8      161.36      168.67    140.96 o 
  -8  12   8      751.16      812.71    198.80 o 
  -7  12   8      112.83      146.79    131.72 o 
  -6  12   8        2.09       25.28    123.95 o 
  -5  12   8      421.38      588.14    184.71 o 
  -4  12   8     1422.41     1675.48    243.03 o 
  -3  12   8      902.80      959.01    205.61 o 
  -2  12   8      219.35      235.26    163.32 o 
   1 -13   9      658.13      707.93    108.44 o 
   2 -13   9       95.88      108.05     73.66 o 
   3 -13   9      859.55      811.11    111.87 o 
   4 -13   9      763.21      785.45    111.83 o 
   5 -13   9      866.51      857.95    123.40 o 
   6 -13   9       70.13       35.53     69.83 o 
  -1 -12   9      138.43      170.92     80.68 o 
   0 -12   9      448.22      438.71     96.09 o 
   1 -12   9      565.88      617.17    100.53 o 
   2 -12   9     3161.46     3157.05    194.89 o 
   3 -12   9      768.59      731.91    119.24 o 
   4 -12   9       21.10       59.60     54.53 o 
   5 -12   9      687.93      683.04     96.18 o 
   6 -12   9      720.26      755.08    101.30 o 
   7 -12   9      277.51      195.39     95.19 o 
  -2 -11   9     1396.06     1432.09    231.92 o 
  -1 -11   9     1845.14     1870.65    138.16 o 
   0 -11   9        5.82       11.31     56.70 o 
   1 -11   9       69.50       96.69     58.64 o 
   2 -11   9      837.27      806.06     94.01 o 
   3 -11   9     3067.66     2932.88    373.02 o 
   4 -11   9      391.45      414.58     76.77 o 
   5 -11   9      190.20      183.26     62.82 o 
   6 -11   9      355.27      377.64     78.74 o 
   7 -11   9      211.36      232.61     93.21 o 
   8 -11   9     1136.06      756.81    187.14 o 
  -3 -10   9        5.53      -16.84     63.56 o 
  -2 -10   9      117.50      105.13     64.94 o 
  -1 -10   9     4538.29     4190.55    368.26 o 
   0 -10   9     4282.67     4158.19    230.31 o 
   1 -10   9     2093.36     1922.17    223.35 o 
   2 -10   9      216.70      255.98     60.33 o 
   3 -10   9     1426.08     1279.24     98.42 o 
   4 -10   9     1035.44      975.17     92.24 o 
   5 -10   9     3329.72     3246.44    298.10 o 
   6 -10   9      810.24      889.72    127.35 o 
   7 -10   9      104.20      139.50    113.74 o 
   8 -10   9        9.03       -5.35    105.48 o 
  -5  -9   9       36.96       36.46    122.00 o 
  -4  -9   9     1016.84     1096.16    148.25 o 
  -3  -9   9      689.72      693.25     94.30 o 
  -2  -9   9     1458.79     1470.94    112.49 o 
  -1  -9   9      427.56      542.09     77.42 o 
   0  -9   9     2165.08     2096.99    156.87 o 
   1  -9   9     2900.15     2745.67    186.49 o 
   2  -9   9      630.83      593.00     72.73 o 
   3  -9   9      309.27      377.90     63.02 o 
   4  -9   9       50.48       50.93     41.08 o 
   5  -9   9     1470.41     1438.59    101.56 o 
   6  -9   9     5590.36     5726.02    811.00 o 
   7  -9   9     1234.35     1203.02    187.62 o 
   8  -9   9      623.29      721.81    172.07 o 
   9  -9   9       70.07       60.27    113.74 o 
  -6  -8   9      684.82      835.55    201.72 o 
  -5  -8   9      509.06      505.95     95.12 o 
  -4  -8   9        0.26        7.62     44.62 o 
  -3  -8   9     1958.49     2047.25    116.46 o 
  -2  -8   9     2109.51     2153.94    148.52 o 
  -1  -8   9     6010.74     5731.04    433.82 o 
   0  -8   9      890.76      964.29    112.98 o 
   1  -8   9      987.92     1053.17     85.61 o 
   2  -8   9      309.50      319.25     53.29 o 
   3  -8   9     1906.78     1801.41    129.24 o 
   4  -8   9     1209.53     1292.59    110.25 o 
   5  -8   9     2197.94     2079.41    158.34 o 
   6  -8   9      273.74      230.95     70.11 o 
   7  -8   9     2426.53     2375.42    233.31 o 
   8  -8   9      589.54      466.14    147.28 o 
   9  -8   9      594.96      451.56    154.57 o 
  -6  -7   9      929.06     1033.64    117.44 o 
  -5  -7   9     2955.20     2995.72    151.48 o 
  -4  -7   9     7349.56     7294.52    181.13 o 
  -3  -7   9      542.64      690.26     67.04 o 
  -2  -7   9       41.67       87.53     36.55 o 
  -1  -7   9     1198.42     1075.50     86.79 o 
   0  -7   9     6092.77     5689.91    699.78 o 
   1  -7   9     1861.16     2079.25    144.09 o 
   2  -7   9      589.81      503.71     74.27 o 
   3  -7   9      261.31      280.38     49.00 o 
   4  -7   9      616.73      656.71     88.55 o 
   5  -7   9     2181.05     2383.61    359.93 o 
   6  -7   9     4663.94     3689.74    256.64 o 
   7  -7   9       34.68       63.19     73.40 o 
   8  -7   9      111.41      154.57     91.38 o 
   9  -7   9      630.29      606.61    168.67 o 
  -7  -6   9      811.25      773.58    110.75 o 
  -6  -6   9       29.38       76.20     57.16 o 
  -5  -6   9     1202.90     1326.86    107.85 o 
  -4  -6   9     6759.02     6365.58    159.91 o 
  -3  -6   9     8957.15     9191.38    258.04 o 
  -2  -6   9      570.03      594.71     55.49 o 
  -1  -6   9     1574.79     1307.91    107.90 o 
   0  -6   9     2390.24     2016.63    187.88 o 
   1  -6   9     5411.77     5240.40    291.02 o 
   2  -6   9    14891.29    14785.67   1051.95 o 
   3  -6   9    10728.50    10354.51    929.32 o 
   4  -6   9       15.35       40.05     29.88 o 
   5  -6   9      118.12      101.51     46.61 o 
   6  -6   9     3765.30     3194.44    235.26 o 
   7  -6   9     2027.07     2159.60    208.04 o 
   8  -6   9      611.44      610.02    144.36 o 
   9  -6   9       58.74       64.16     88.95 o 
  -8  -5   9       93.48       48.77     72.57 o 
  -7  -5   9     1671.35     1648.55    126.49 o 
  -6  -5   9     3702.43     3550.29    157.29 o 
  -5  -5   9      878.85      611.70    208.51 o 
  -4  -5   9       62.94       47.62     30.61 o 
  -3  -5   9     3877.57     3636.29    148.03 o 
  -2  -5   9     1715.91     2033.51    122.43 o 
  -1  -5   9     3350.56     3223.80    240.92 o 
   0  -5   9     1338.26     1125.45    100.33 o 
   1  -5   9        1.73        8.14     16.89 o 
   2  -5   9     2434.68     2257.39    154.00 o 
   3  -5   9    28042.87    25882.34   1891.65 o 
   4  -5   9     4252.11     4016.84    372.57 o 
   5  -5   9      235.02      259.07     84.58 o 
   6  -5   9       27.12       48.61     58.33 o 
   7  -5   9     1304.10     1224.41    171.10 o 
   8  -5   9     1962.92     1982.67    218.73 o 
   9  -5   9     2146.92     2417.70    265.39 o 
  -8  -4   9      455.39      447.11     89.70 o 
  -7  -4   9       18.12       -4.35     47.24 o 
  -6  -4   9     2451.84     2376.23    125.87 o 
  -5  -4   9     4509.07     3364.37    927.05 o 
  -4  -4   9     4417.40     4263.75    132.46 o 
  -3  -4   9     2628.62     2815.58     90.79 o 
  -2  -4   9     1445.34     1393.05     77.24 o 
  -1  -4   9      237.38      263.73     32.43 o 
   0  -4   9    14608.92    14240.48    779.10 o 
   1  -4   9     6327.88     6364.66    273.29 o 
   2  -4   9     3550.17     3384.33    218.96 o 
   3  -4   9      170.88      166.13     28.16 o 
   4  -4   9     7950.75     7970.65    404.91 o 
   5  -4   9      400.06      444.29     88.95 o 
   6  -4   9     1633.44     1465.98    161.37 o 
   7  -4   9      315.17      386.42    116.66 o 
   8  -4   9        5.68        0.00     72.42 o 
   9  -4   9     1594.61     1737.21    238.17 o 
  -9  -3   9     2099.79     2050.94    151.63 o 
  -8  -3   9     2725.10     2803.40    151.91 o 
  -7  -3   9     3716.92     3567.25    154.21 o 
  -6  -3   9      429.52      421.32     55.05 o 
  -5  -3   9       80.39       89.10     30.80 o 
  -4  -3   9     1850.56     1892.98     77.10 o 
  -3  -3   9    10640.96    10362.78    203.11 o 
  -2  -3   9     2598.99     2528.96    110.58 o 
  -1  -3   9     2571.68     2306.66    145.58 o 
   0  -3   9     1573.39     1218.90    121.72 o 
   1  -3   9    17121.15    16459.07    563.65 o 
   2  -3   9     1739.77     1681.34     58.86 o 
   3  -3   9     7664.28     7935.95    342.99 o 
   4  -3   9      180.21      213.62     34.39 o 
   5  -3   9      330.62      330.66     60.00 o 
   6  -3   9     2019.35     1929.81    122.84 o 
   7  -3   9     2436.75     1181.00   1225.13 o 
   8  -3   9     1570.00     1533.55    206.58 o 
   9  -3   9      319.39      339.76    153.60 o 
  -9  -2   9       76.76      122.33     67.21 o 
  -8  -2   9     2085.68     2043.77    128.80 o 
  -7  -2   9     4299.40     4302.86    245.82 o 
  -6  -2   9     3744.77     3568.64    173.80 o 
  -5  -2   9     2597.87     2511.59     89.21 o 
  -4  -2   9     1640.44     1484.29     65.47 o 
  -3  -2   9     2565.75     2286.73     73.14 o 
  -2  -2   9    28270.02    28336.30   1358.61 o 
  -1  -2   9    12732.01    12207.19    460.38 o 
   0  -2   9    22707.05    22108.21    562.53 o 
   1  -2   9     1171.96     1292.22     57.59 o 
   2  -2   9     1161.70      687.97    381.35 o 
   3  -2   9     3506.73     3835.02    238.90 o 
   4  -2   9     7789.29     7326.89    411.94 o 
   5  -2   9     2398.35     2197.31    122.87 o 
   6  -2   9      411.15      473.01     79.87 o 
   7  -2   9     1420.36     1345.14    156.03 o 
   8  -2   9      870.88      939.91    123.17 o 
   9  -2   9     1439.32     1330.85    226.99 o 
 -10  -1   9      789.41      805.68    114.28 o 
  -9  -1   9     4012.62     3660.82    169.94 o 
  -8  -1   9      519.33      533.28     78.89 o 
  -7  -1   9      197.42      275.12     58.54 o 
  -6  -1   9     1559.24     1248.39    230.63 o 
  -5  -1   9      811.20      818.30     55.49 o 
  -4  -1   9     3455.43     3215.93     89.17 o 
  -3  -1   9     7456.74     7727.09    130.16 o 
  -2  -1   9     4381.43     3797.36     95.20 o 
  -1  -1   9     2990.17     2642.48    140.32 o 
   0  -1   9    12763.52    13175.34    199.81 o 
   1  -1   9     2533.53     2149.17     89.03 o 
   2  -1   9      374.57      341.07     35.83 o 
   3  -1   9       95.89      114.88     26.90 o 
   4  -1   9     4903.13     4629.65    160.85 o 
   5  -1   9     4727.58     4795.88    179.90 o 
   6  -1   9     6312.26     5677.01    212.55 o 
   7  -1   9      571.80      504.99     94.58 o 
   8  -1   9      150.88      222.13     86.80 o 
 -10   0   9        6.50      -23.49     60.72 o 
  -9   0   9     1394.78     1410.62    115.44 o 
  -8   0   9     2490.62     2504.11    127.82 o 
  -7   0   9     5777.79     5720.52    153.86 o 
  -6   0   9     2133.55     1890.16    273.66 o 
  -5   0   9     2840.51     2799.92    125.23 o 
  -4   0   9      142.04      209.89     29.89 o 
  -3   0   9    11591.54    10816.65    165.36 o 
  -2   0   9    15349.51    14983.80    259.65 o 
  -1   0   9     2412.14     2357.94     56.03 o 
   0   0   9      438.49      512.81     31.08 o 
   1   0   9     5608.50     5727.07    151.18 o 
   2   0   9     1665.58     1607.80     73.92 o 
   3   0   9     7618.85     7341.93    187.97 o 
   4   0   9      686.45      669.51     76.47 o 
   5   0   9     1016.92      786.84     90.83 o 
   6   0   9     1270.19     1355.26    123.90 o 
   7   0   9     3121.62     3096.04    193.21 o 
   8   0   9      206.11      173.85     87.14 o 
 -10   1   9     1469.10     1543.21    124.83 o 
  -9   1   9      665.04      690.82     87.10 o 
  -8   1   9       12.93       36.08     37.23 o 
  -7   1   9      511.08      441.26     50.34 o 
  -6   1   9    17268.50    17871.11    445.27 o 
  -5   1   9     4706.77     5389.76    158.84 o 
  -4   1   9     1045.42     1215.99     75.68 o 
  -3   1   9      759.67      659.38     39.01 o 
  -2   1   9     5111.76     4788.27    115.90 o 
  -1   1   9     5830.87     5786.31    217.70 o 
   0   1   9    11656.16    11365.26    167.27 o 
   1   1   9       15.29       34.61     19.38 o 
   2   1   9      128.22      141.61     29.08 o 
   3   1   9     2308.94     2295.66    128.81 o 
   4   1   9    11102.53    10639.15    257.82 o 
   5   1   9      369.76      410.21     78.27 o 
   6   1   9      201.28      205.98     73.51 o 
   7   1   9      356.71      301.26     91.03 o 
   8   1   9      611.99      673.20    110.84 o 
 -11   2   9      744.85      833.12    115.48 o 
 -10   2   9     1874.62     1878.08    126.61 o 
  -9   2   9     2458.22     2428.86    128.16 o 
  -8   2   9      638.77      573.30     59.83 o 
  -7   2   9      604.84      594.70     54.87 o 
  -6   2   9     1858.21     1801.03     73.19 o 
  -5   2   9    36207.17    37353.24    747.08 o 
  -4   2   9    13753.78    14402.79    498.68 o 
  -3   2   9     6652.59     6718.71    143.40 o 
  -2   2   9      323.76      390.45     20.81 o 
  -1   2   9     1302.61     1402.29     44.34 o 
   0   2   9     7730.37     7996.41    256.95 o 
   1   2   9    15521.50    15853.16    296.26 o 
   2   2   9     1905.50     1888.86     72.66 o 
   3   2   9     1782.79     1604.86    150.20 o 
   4   2   9      986.07     1002.52     97.61 o 
   5   2   9     1992.93     2016.81    136.76 o 
   6   2   9     1748.50     1784.63    120.75 o 
   7   2   9      937.03      994.17    114.30 o 
 -11   3   9      478.53      510.37     96.19 o 
 -10   3   9       65.66      113.71     62.82 o 
  -9   3   9      310.50      337.22     66.41 o 
  -8   3   9     2979.80     2409.60    641.06 o 
  -7   3   9     1077.39     1147.93     65.47 o 
  -6   3   9     4873.11     4580.48    226.33 o 
  -5   3   9     1979.84     1947.25     65.75 o 
  -4   3   9     5833.24     6196.17    161.78 o 
  -3   3   9     6690.67     6286.27     90.77 o 
  -2   3   9     6265.08     5829.33    157.92 o 
  -1   3   9       38.79       50.54     28.82 o 
   0   3   9     1010.56     1237.47     42.26 o 
   1   3   9    12629.55    13062.78    473.37 o 
   2   3   9    11163.39    10894.56    246.82 o 
   3   3   9     2817.88     3054.23    112.08 o 
   4   3   9     1449.15     1582.14     97.66 o 
   5   3   9       10.12       32.57     72.91 o 
   6   3   9      609.92      592.52    164.29 o 
   7   3   9     2174.34     2392.43    283.86 o 
 -11   4   9     1133.33     1249.25    118.84 o 
 -10   4   9     1248.84     1257.62    106.09 o 
  -9   4   9     2564.45     2791.51    130.94 o 
  -8   4   9     1130.19     1141.17     72.79 o 
  -7   4   9     1651.86     1644.00     84.67 o 
  -6   4   9     3127.26     3014.79     87.11 o 
  -5   4   9     5752.81     5739.00    318.24 o 
  -4   4   9     1016.96     1108.33     41.26 o 
  -3   4   9      826.16      582.62     96.73 o 
  -2   4   9     7261.19     7415.99    185.60 o 
  -1   4   9      860.19      653.55     65.99 o 
   0   4   9     5998.60     5201.80    252.03 o 
   1   4   9     3006.09     3122.38    127.18 o 
   2   4   9     3659.22     3499.20    226.99 o 
   3   4   9     1893.49     1724.08    176.44 o 
   4   4   9     1507.52     1378.00    188.59 o 
   5   4   9      365.81      361.63    135.61 o 
   6   4   9      259.76      150.20    134.64 o 
 -11   5   9       47.04      124.92    109.37 o 
 -10   5   9      995.24     1009.47    116.78 o 
  -9   5   9     5661.64     5715.09    151.36 o 
  -8   5   9     3028.54     2948.26    152.87 o 
  -7   5   9       51.70       20.28     38.28 o 
  -6   5   9       10.83       62.34     38.03 o 
  -5   5   9     3491.05     3128.80    135.34 o 
  -4   5   9     3830.75     3404.11    135.78 o 
  -3   5   9     7954.92     8214.02    204.41 o 
  -2   5   9     1062.79      971.63     79.68 o 
  -1   5   9     5123.55     5117.94    408.30 o 
   0   5   9      130.00       77.35     37.44 o 
   1   5   9    11422.35    11744.38    402.95 o 
   2   5   9     1527.13     1399.88    159.92 o 
   3   5   9       74.16       73.40     74.85 o 
   4   5   9      442.23      457.39    137.56 o 
   5   5   9      837.98      882.21    196.37 o 
  -8   6   9     5248.59     5860.32    269.52 o 
  -7   6   9     4440.19     4167.53    169.83 o 
  -6   6   9     1845.26     1946.73    114.23 o 
  -5   6   9      680.59      503.37     69.95 o 
  -4   6   9      774.49      675.08     74.99 o 
  -3   6   9     4279.37     4039.64    153.06 o 
  -2   6   9    16699.06    15421.10   2138.94 o 
  -1   6   9      389.81      379.16     65.79 o 
   0   6   9      477.43      422.99     69.61 o 
   1   6   9      409.64      529.33    122.00 o 
   2   6   9     1765.55     1763.46    192.00 o 
   3   6   9     1434.23     1430.50    194.43 o 
   4   6   9     1677.64     1807.69    225.54 o 
   5   6   9       32.03       77.28    128.81 o 
  -9   7   9      724.46      803.96    150.68 o 
  -8   7   9       53.31       79.23     75.83 o 
  -7   7   9     1585.99     1773.66    181.30 o 
  -6   7   9      653.36      699.20     83.10 o 
  -5   7   9     4181.18     4473.16    207.79 o 
  -4   7   9      650.58      632.20     77.50 o 
  -3   7   9      297.80      363.76     66.92 o 
  -2   7   9     3456.02     3792.86    160.46 o 
  -1   7   9     8395.09     8634.90    240.58 o 
   0   7   9      854.24      902.02    109.37 o 
   1   7   9      424.74      477.81    120.06 o 
   2   7   9       40.15      -23.33     66.59 o 
   3   7   9      264.15      187.62    119.09 o 
   4   7   9     2636.81     2673.38    286.29 o 
 -10   8   9      668.91      720.35    159.92 o 
  -9   8   9     1402.34     1378.00    189.08 o 
  -8   8   9     3332.10     3247.91    254.70 o 
  -7   8   9      149.77      118.11     88.46 o 
  -6   8   9      533.25      415.59    117.14 o 
  -5   8   9     3818.64     3686.44    260.29 o 
  -4   8   9     3006.12     3179.24    149.55 o 
  -3   8   9     2135.88     2323.27    136.33 o 
  -2   8   9     1553.08     1639.34    119.51 o 
  -1   8   9      628.58      666.11     92.22 o 
   0   8   9      821.81      796.67    145.82 o 
   1   8   9     1180.13     1181.15    178.87 o 
   2   8   9      746.82      886.59    174.98 o 
   3   8   9      365.30      337.33    152.63 o 
 -10   9   9        9.87      -12.64     95.76 o 
  -9   9   9      185.28      175.96    107.42 o 
  -8   9   9     1140.12     1135.94    181.79 o 
  -7   9   9     2391.41     2186.82    220.19 o 
  -6   9   9     1308.67     1490.29    180.33 o 
  -5   9   9       90.33      164.29     98.67 o 
  -4   9   9     1532.78     1661.87    192.48 o 
  -3   9   9      484.16      466.04     85.40 o 
  -2   9   9     2329.14     2469.29    153.63 o 
  -1   9   9     1330.35     1335.94    123.04 o 
   0   9   9      129.67       33.05     90.41 o 
   1   9   9      195.07      214.36    110.34 o 
   2   9   9     1357.98     1629.79    236.72 o 
 -10  10   9      708.88      625.57    179.85 o 
  -9  10   9      882.01      980.89    188.59 o 
  -8  10   9      648.16      712.58    167.21 o 
  -7  10   9     2240.64     2312.23    239.15 o 
  -6  10   9     1104.37     1414.94    203.66 o 
  -5  10   9     4964.99     5077.47    329.55 o 
  -4  10   9      135.58      280.46    124.43 o 
  -3  10   9       71.30       43.75     93.33 o 
  -2  10   9       29.81       69.02    102.56 o 
   0  10   9     1213.87     1234.61    192.97 o 
   1  10   9      939.18     1027.55    202.20 o 
  -9  11   9      414.68      580.37    174.98 o 
  -8  11   9     1057.41     1240.45    215.81 o 
  -7  11   9      240.49      360.18    134.64 o 
  -6  11   9      173.52      285.81    145.33 o 
  -5  11   9      741.84     1011.51    197.83 o 
  -4  11   9     1934.49     2012.81    238.66 o 
  -3  11   9      438.98      343.16    150.20 o 
  -2  11   9      771.18     1186.98    206.58 o 
  -8  12   9      268.02      356.29    172.55 o 
  -7  12   9     1187.71     1241.42    231.37 o 
  -6  12   9      269.04      241.58    157.97 o 
  -5  12   9      422.88      293.59    153.11 o 
  -4  12   9       85.93      175.96    157.49 o 
  -3  12   9      328.31      485.10    191.02 o 
   2 -13  10     2523.39     2525.48    228.65 o 
   3 -13  10      412.31      534.02    104.20 o 
   4 -13  10       11.14       12.79     68.55 o 
   5 -13  10      107.34       84.80     74.59 o 
  -1 -12  10      826.78      907.68    119.31 o 
   0 -12  10       10.30      -35.85     65.04 o 
   1 -12  10       13.06       -3.12     63.83 o 
   2 -12  10      380.07      400.13     86.11 o 
   3 -12  10     3559.56     3533.64    265.78 o 
   4 -12  10     1408.05     1596.09    213.97 o 
   5 -12  10      261.23      256.83     89.06 o 
   6 -12  10      230.73      229.03     78.44 o 
   7 -12  10      156.36      177.25     95.78 o 
  -2 -11  10      127.75      102.17     75.42 o 
  -1 -11  10     1112.68     1261.44    122.70 o 
   0 -11  10     2439.54     2330.46    213.73 o 
   1 -11  10      480.02      592.89     87.95 o 
   2 -11  10     1248.91     1331.50    112.16 o 
   3 -11  10      589.89      590.61     98.88 o 
   4 -11  10     1454.40     1543.83    173.02 o 
   5 -11  10     1477.06     1437.25    163.36 o 
   6 -11  10      526.20      458.36     86.47 o 
   7 -11  10       41.16       17.01    101.59 o 
   8 -11  10        8.75       26.25    105.96 o 
  -3 -10  10      878.34      951.89    115.23 o 
  -2 -10  10      437.84      420.15     86.12 o 
  -1 -10  10      274.59      318.48     75.60 o 
   0 -10  10     1072.82      954.83    107.05 o 
   1 -10  10     3187.35     2761.10    355.33 o 
   2 -10  10     1580.27     1571.33    133.67 o 
   3 -10  10      897.15      876.28     91.44 o 
   4 -10  10       90.09       81.87     52.28 o 
   5 -10  10      235.90      351.55     70.63 o 
   6 -10  10     1793.83     2024.66    206.09 o 
   7 -10  10      497.05      573.07    159.92 o 
   8 -10  10      626.74      653.28    179.36 o 
  -4  -9  10       57.88       62.71     86.07 o 
  -3  -9  10      515.71      435.57     83.85 o 
  -2  -9  10     1887.56     2068.53    224.17 o 
  -1  -9  10     4946.57     5066.05    414.79 o 
   0  -9  10     3376.51     3262.26    289.23 o 
   1  -9  10      186.11      216.26     53.05 o 
   2  -9  10      117.81      162.52     47.75 o 
   3  -9  10     2397.97     2275.21    148.27 o 
   4  -9  10     1147.08     1103.83    114.45 o 
   5  -9  10     1401.05     1385.71    155.79 o 
   6  -9  10        4.78       19.96     56.23 o 
   7  -9  10      868.35     1118.44    189.08 o 
   8  -9  10      474.17      489.96    156.51 o 
  -5  -8  10      746.60      734.06    103.96 o 
  -4  -8  10     1229.60     1160.80     93.01 o 
  -3  -8  10      466.28      570.88     69.85 o 
  -2  -8  10      418.53      400.35     70.00 o 
  -1  -8  10     2621.22     2582.72    124.22 o 
   0  -8  10     7872.11     7041.40    635.44 o 
   1  -8  10     1188.53     1165.38    113.37 o 
   2  -8  10     1187.02     1421.16    119.01 o 
   3  -8  10      344.70      390.55     59.95 o 
   4  -8  10     1370.22     1400.32    100.58 o 
   5  -8  10     3960.83     4512.91    393.48 o 
   6  -8  10     6373.02     5713.73    331.01 o 
   7  -8  10      245.33      307.20    119.09 o 
   8  -8  10      151.26       38.89     85.55 o 
   9  -8  10      590.18      611.47    179.36 o 
  -6  -7  10      134.40      195.22     75.65 o 
  -5  -7  10      334.56      413.75     81.73 o 
  -4  -7  10     1380.30     1430.94     92.28 o 
  -3  -7  10     7103.54     6769.72    340.27 o 
  -2  -7  10     2113.25     2069.72     95.06 o 
  -1  -7  10     1377.54     1307.26    100.68 o 
   0  -7  10     1459.92     1314.92    157.56 o 
   1  -7  10     3440.24     2858.61    261.68 o 
   2  -7  10     2006.03     2090.34    235.38 o 
   3  -7  10     2008.71     1924.35    171.05 o 
   4  -7  10        7.23      -18.21     28.57 o 
   5  -7  10      208.20      171.17     58.47 o 
   6  -7  10     3816.41     3689.26    261.99 o 
   7  -7  10     4163.89     4085.40    289.70 o 
   8  -7  10      239.42      188.11    105.48 o 
   9  -7  10       29.19        4.37     98.19 o 
  -7  -6  10      334.60      317.69     86.09 o 
  -6  -6  10     2761.38     2635.88    217.20 o 
  -5  -6  10      940.59     1054.40     84.03 o 
  -4  -6  10      566.16      567.61     64.41 o 
  -3  -6  10     1664.93     1521.35     81.12 o 
  -2  -6  10     2321.56     2284.34    153.22 o 
  -1  -6  10     2250.99     2604.33    191.74 o 
   0  -6  10     4279.87     3819.46    243.94 o 
   1  -6  10      904.44      871.18     51.92 o 
   2  -6  10      412.93      414.39     76.13 o 
   3  -6  10     5977.27     5885.72    154.95 o 
   4  -6  10     4072.88     3948.87    259.39 o 
   5  -6  10      284.65      365.31     66.83 o 
   6  -6  10      151.84      237.20     96.24 o 
   7  -6  10     1811.38     1791.16    201.23 o 
   8  -6  10      878.37      741.25    161.86 o 
   9  -6  10     1036.19      946.86    195.89 o 
  -8  -5  10      307.94      352.80     96.01 o 
  -7  -5  10       69.67       71.61     53.97 o 
  -6  -5  10     1504.44     1663.86    115.39 o 
  -5  -5  10     7120.57     6816.85    187.95 o 
  -4  -5  10     8907.48     8897.40    294.80 o 
  -3  -5  10     3036.17     2775.94    113.66 o 
  -2  -5  10      146.23       95.54     27.75 o 
  -1  -5  10       95.53       41.65     22.16 o 
   0  -5  10     3040.77     3005.15    191.04 o 
   1  -5  10     9489.65     9657.32    298.87 o 
   2  -5  10     2018.22     1872.26    152.08 o 
   3  -5  10     1114.75     1102.49     70.99 o 
   4  -5  10     4154.30     4932.24    441.11 o 
   5  -5  10      700.62      714.52    122.49 o 
   6  -5  10     2544.38     2471.66    209.98 o 
   7  -5  10      268.15      320.32    112.28 o 
   8  -5  10       44.58       37.43     80.69 o 
   9  -5  10      261.67      302.33    141.93 o 
  -8  -4  10     1973.89     2066.81    140.91 o 
  -7  -4  10     1183.71     1146.98    108.96 o 
  -6  -4  10     1870.80     1772.20    112.46 o 
  -5  -4  10      510.86      502.18     57.36 o 
  -4  -4  10     3779.63     3746.96    113.50 o 
  -3  -4  10    11096.19    11033.11    445.36 o 
  -2  -4  10     1885.54     1575.88     67.21 o 
  -1  -4  10      210.04      208.90     36.01 o 
   0  -4  10      563.62      564.76     46.94 o 
   1  -4  10    14904.02    14113.86    612.10 o 
   2  -4  10     9270.01     8741.07    447.68 o 
   3  -4  10    11654.85    11532.05    597.96 o 
   4  -4  10      237.43      261.46     40.46 o 
   5  -4  10       35.79       56.73     39.16 o 
   6  -4  10     1872.68     1393.07    163.80 o 
   7  -4  10     2089.57     2180.02    213.87 o 
   8  -4  10     1249.63     1106.78    182.76 o 
   9  -4  10      452.78      439.41    162.35 o 
  -9  -3  10      340.66      374.67     94.44 o 
  -8  -3  10     1532.02     1666.03    124.89 o 
  -7  -3  10     2203.72     2121.81    123.70 o 
  -6  -3  10     5652.41     5704.16    178.62 o 
  -5  -3  10     2389.62     2351.55     92.93 o 
  -4  -3  10     2058.31     1959.54    121.32 o 
  -3  -3  10      512.29      584.82     46.73 o 
  -2  -3  10    12737.98    12473.69    597.46 o 
  -1  -3  10     4456.86     4460.26    199.88 o 
   0  -3  10    10839.35     7682.26   2190.06 o 
   1  -3  10      848.56      688.46     43.64 o 
   2  -3  10     3155.49     3022.88    133.02 o 
   3  -3  10     6881.52     6786.06    383.13 o 
   4  -3  10     4788.33     4595.45    356.53 o 
   5  -3  10     1121.00      936.49     88.36 o 
   6  -3  10      113.57       57.49     46.70 o 
   7  -3  10      135.19      206.09    100.62 o 
   8  -3  10     1386.11     1437.30    203.66 o 
   9  -3  10     1786.10     1983.64    260.05 o 
  -9  -2  10     3390.22     3478.83    176.75 o 
  -8  -2  10     1047.05      958.49    102.84 o 
  -7  -2  10        5.53       18.76     39.01 o 
  -6  -2  10     1324.35      908.81    292.39 o 
  -5  -2  10     1787.37     1747.22     90.24 o 
  -4  -2  10      788.80      832.22     54.41 o 
  -3  -2  10     9823.65    10146.43    279.37 o 
  -2  -2  10     1898.39     1760.09     62.17 o 
  -1  -2  10     3609.01     3064.71    161.92 o 
   0  -2  10    12169.20    12434.02    292.42 o 
   1  -2  10    17472.32    18596.48    471.60 o 
   2  -2  10     2793.86     2642.65    194.33 o 
   3  -2  10      584.47      674.53     74.55 o 
   4  -2  10     5748.97     5309.49    172.02 o 
   5  -2  10     2667.38     2656.37    137.90 o 
   6  -2  10     1865.01     1791.00    127.00 o 
   7  -2  10     1301.64     1248.25    124.89 o 
   8  -2  10        3.76       17.91     71.48 o 
 -10  -1  10       98.19      102.19     75.76 o 
  -9  -1  10     1239.59     1391.50    120.54 o 
  -8  -1  10     4061.24     4244.75    168.00 o 
  -7  -1  10     5380.00     5279.03    143.96 o 
  -6  -1  10     2956.69     3109.37    133.09 o 
  -5  -1  10      288.85      254.87     37.85 o 
  -4  -1  10       59.82       75.54     23.86 o 
  -3  -1  10     3703.92     3864.87    189.61 o 
  -2  -1  10    18178.78    16604.23    382.78 o 
  -1  -1  10     1988.77     1810.81     56.97 o 
   0  -1  10       35.17       85.04     19.50 o 
   1  -1  10     5208.40     5083.82    141.36 o 
   2  -1  10      519.06      511.79     43.25 o 
   3  -1  10     5610.93     5167.15    149.57 o 
   4  -1  10     1971.98     1927.81    112.22 o 
   5  -1  10     1237.51     1099.71    101.49 o 
   6  -1  10      732.86      808.92    103.11 o 
   7  -1  10     2541.78     2647.61    167.78 o 
   8  -1  10     1061.90     1220.58    145.19 o 
 -10   0  10     1267.71     1270.77    126.13 o 
  -9   0  10      738.64      790.30     95.24 o 
  -8   0  10      100.30      100.93     49.88 o 
  -7   0  10     1731.52     1374.99    239.06 o 
  -6   0  10     7828.55     7552.79    337.17 o 
  -5   0  10     7444.91     7443.77    152.80 o 
  -4   0  10      236.39      190.94     29.92 o 
  -3   0  10      666.42      669.69     59.52 o 
  -2   0  10    25498.09    25876.10    538.81 o 
  -1   0  10    14155.81    14121.48    139.88 o 
   0   0  10    10990.91    10818.13    242.19 o 
   1   0  10       56.65       44.40     20.62 o 
   2   0  10       27.02       40.98     22.14 o 
   3   0  10       97.21      121.89     40.40 o 
   4   0  10    10577.88     9629.40    339.03 o 
   5   0  10     2689.03     2754.25    149.15 o 
   6   0  10      590.90      504.72     92.28 o 
   7   0  10      198.41      278.02     89.08 o 
   8   0  10      786.47      882.82    183.98 o 
 -10   1  10     1362.00     1426.40    123.32 o 
  -9   1  10     2783.28     2767.51    170.51 o 
  -8   1  10     2185.82     2260.42    117.23 o 
  -7   1  10       91.71       71.68     33.28 o 
  -6   1  10      249.25      235.48     38.56 o 
  -5   1  10    16465.61    16259.12    717.08 o 
  -4   1  10     7777.85     7179.10    163.86 o 
  -3   1  10    10069.19    10425.56    176.73 o 
  -2   1  10      883.94     1068.85     39.42 o 
  -1   1  10     1325.09     1262.18     40.56 o 
   0   1  10     6049.14     6343.68    112.37 o 
   1   1  10     9294.07     9158.64    256.48 o 
   2   1  10     1051.12     1123.54     93.89 o 
   3   1  10     1067.08     1137.42     89.27 o 
   4   1  10      299.86      408.39     71.21 o 
   5   1  10     4799.50     4748.25    197.70 o 
   6   1  10     2872.44     2735.93    168.41 o 
   7   1  10      864.90      973.51    170.37 o 
 -11   2  10      526.46      505.85     99.62 o 
 -10   2  10       37.31       47.63     54.62 o 
  -9   2  10       13.93       12.00     47.23 o 
  -8   2  10     2364.43     1807.20    451.05 o 
  -7   2  10      155.25      239.45     40.36 o 
  -6   2  10     5900.37     5858.61    199.03 o 
  -5   2  10      405.57      531.50     43.18 o 
  -4   2  10     6706.80     7150.54    118.85 o 
  -3   2  10     4108.45     3473.92     93.52 o 
  -2   2  10    11176.26    10712.90    289.50 o 
  -1   2  10      825.19      796.86     36.65 o 
   0   2  10      514.02      654.10     81.08 o 
   1   2  10     3529.14     3302.66    141.42 o 
   2   2  10    12978.87    13452.49    706.26 o 
   3   2  10     3050.38     2965.90    137.62 o 
   4   2  10     1888.17     1973.81    127.33 o 
   5   2  10       13.14        6.97     49.33 o 
   6   2  10      635.45      698.48    168.18 o 
   7   2  10     1923.88     1871.36    253.73 o 
 -11   3  10     2333.91     2540.26    159.93 o 
 -10   3  10     1283.02     1196.42    108.45 o 
  -9   3  10     2224.16     2357.95    125.82 o 
  -8   3  10      280.14      280.80     48.35 o 
  -7   3  10     1527.10     1495.93     73.86 o 
  -6   3  10     7329.45     7593.10    210.40 o 
  -5   3  10    12691.56    13079.66    825.55 o 
  -4   3  10     1671.52     1774.85     54.67 o 
  -3   3  10      625.76      429.63     57.85 o 
  -2   3  10     1978.03     2278.35    109.37 o 
  -1   3  10     2489.03     2535.17    111.44 o 
   0   3  10     2352.11     1770.26    171.58 o 
   1   3  10     6287.76     5992.35    167.59 o 
   2   3  10     1428.80     1377.03    153.11 o 
   3   3  10     2612.59     2572.76    213.87 o 
   4   3  10     1765.97     1684.23    186.16 o 
   5   3  10      932.78      917.21    176.93 o 
   6   3  10      272.03      269.77    139.02 o 
 -11   4  10        6.04      -22.52     61.61 o 
 -10   4  10      746.33      739.84     91.95 o 
  -9   4  10     2245.05     1729.63    496.10 o 
  -8   4  10     4974.85     5029.72    134.21 o 
  -7   4  10       24.32       25.01     26.79 o 
  -6   4  10      186.34      212.87     33.59 o 
  -5   4  10     7645.80     7509.89    205.12 o 
  -4   4  10     9100.81     7496.79   1006.65 o 
  -3   4  10     1843.17     1871.88    101.35 o 
  -2   4  10     3384.22     3466.98    135.06 o 
  -1   4  10     1128.69     1209.78     86.58 o 
   0   4  10     1565.08     1614.19     97.31 o 
   1   4  10    11183.62    11019.92    238.02 o 
   2   4  10     5090.93     5114.90    284.84 o 
   3   4  10      129.70      128.32     83.12 o 
   4   4  10      164.53      237.69    109.37 o 
   5   4  10      745.28      659.11    161.37 o 
   6   4  10      446.23      352.89    159.92 o 
 -10   5  10      199.76      240.12    119.57 o 
  -9   5  10      842.60      941.20    107.22 o 
  -8   5  10     5079.80     5433.33    203.56 o 
  -7   5  10     3525.52     3377.68    156.27 o 
  -6   5  10     2856.35     2941.22    138.73 o 
  -5   5  10     1209.37     1077.78    117.39 o 
  -4   5  10     3116.17     3460.73    141.74 o 
  -3   5  10      304.15      208.07     49.59 o 
  -2   5  10    10007.72     8873.46    312.06 o 
  -1   5  10     2459.83     2460.96    177.41 o 
   0   5  10       82.17      100.55     43.01 o 
   1   5  10      850.51     1002.76    143.39 o 
   2   5  10     5216.38     5398.27    304.28 o 
   3   5  10     1957.13     1975.87    209.98 o 
   4   5  10      930.84     1158.30    191.02 o 
   5   5  10       10.59       39.37    116.66 o 
  -9   6  10     1026.82     1379.46    184.22 o 
  -8   6  10      126.47      170.87     61.62 o 
  -7   6  10     2161.83     2050.52    128.83 o 
  -6   6  10      614.04      572.13     76.80 o 
  -5   6  10     4880.30     4599.15    597.62 o 
  -4   6  10     1471.62     1324.22     98.43 o 
  -3   6  10      204.71      108.39     57.84 o 
  -2   6  10     4031.01     3854.97    156.96 o 
  -1   6  10     6955.36     7038.04    300.88 o 
   0   6  10     1550.43     1620.33    113.57 o 
   1   6  10     1830.97     1786.79    186.65 o 
   2   6  10       20.71        8.26     60.76 o 
   3   6  10      293.93      316.92    119.57 o 
   4   6  10     1019.42     1091.71    206.58 o 
 -10   7  10      800.93      713.55    157.00 o 
  -9   7  10     2038.66     2052.18    210.95 o 
  -8   7  10     3898.13     3976.52    268.80 o 
  -7   7  10      153.02      174.95     59.36 o 
  -6   7  10      359.74      269.68     62.45 o 
  -5   7  10       40.90       26.52     38.96 o 
  -4   7  10     4588.47     4732.32    178.89 o 
  -3   7  10     3089.89     3055.15    147.46 o 
  -2   7  10     1601.59     1627.62    115.33 o 
  -1   7  10     1837.42     1970.19    213.14 o 
   0   7  10      688.16      643.07    135.61 o 
   1   7  10      863.88      869.58    155.06 o 
   2   7  10     1210.75     1330.37    197.34 o 
   3   7  10      224.82      243.03    119.09 o 
 -10   8  10       11.49       23.82     95.27 o 
  -9   8  10       20.15       20.90     87.01 o 
  -8   8  10      948.55      972.14    163.80 o 
  -7   8  10     4680.77     4364.41    284.84 o 
  -6   8  10     1439.96     1613.75    183.73 o 
  -5   8  10     1434.17     1184.40    106.90 o 
  -4   8  10      429.11      484.32     80.21 o 
  -3   8  10     1441.95     1588.97    119.86 o 
  -2   8  10     5620.16     5510.39    250.57 o 
  -1   8  10     2616.58     2916.37    161.53 o 
   0   8  10       29.90       -4.86     68.05 o 
   1   8  10       26.36       -1.46     84.09 o 
   2   8  10      598.20      639.18    159.43 o 
   3   8  10     1247.20     1424.67    240.12 o 
 -10   9  10     1029.10     1035.33    196.37 o 
  -9   9  10      288.67      322.26    134.64 o 
  -8   9  10     2122.21     2068.71    229.91 o 
  -7   9  10     1554.58     1669.64    204.63 o 
  -6   9  10     2136.33     2081.83    214.84 o 
  -5   9  10     2701.76     2578.59    233.80 o 
  -4   9  10     1492.91     1345.44    183.25 o 
  -3   9  10       11.73      -10.38     49.16 o 
  -2   9  10        9.15      114.80     65.98 o 
  -1   9  10     1979.51     2339.10    158.31 o 
   0   9  10     1158.79     1246.76    190.05 o 
   1   9  10      687.73      796.67    172.07 o 
   2   9  10       81.39       82.15    127.35 o 
 -10  10  10      312.47      276.57    151.17 o 
  -9  10  10      160.89      166.72    119.09 o 
  -8  10  10     1894.48     1948.65    230.88 o 
  -7  10  10      351.13      335.39    132.70 o 
  -6  10  10      274.25      258.10    127.84 o 
  -5  10  10     1098.51     1310.44    200.75 o 
  -4  10  10     3842.90     4478.15    315.94 o 
  -3  10  10      447.28      528.36    154.08 o 
  -2  10  10      768.11      826.32    175.96 o 
  -1  10  10       64.94      111.31    107.91 o 
   0  10  10      642.79      657.65    165.75 o 
  -9  11  10       18.61        0.49    106.94 o 
  -8  11  10       50.18      120.54    130.27 o 
  -7  11  10     1359.33     1448.00    227.97 o 
  -6  11  10      592.53      899.23    196.86 o 
  -5  11  10      471.93      383.99    153.11 o 
  -4  11  10      144.85      200.26    138.53 o 
  -3  11  10      201.36      209.01    135.13 o 
  -2  11  10      335.84      341.71    157.00 o 
  -7  12  10      145.46       59.30    136.10 o 
  -6  12  10      565.43      645.98    192.48 o 
  -5  12  10      941.42     1157.33    219.70 o 
  -4  12  10      942.22     1258.92    231.37 o 
  -3  12  10       46.02        1.94    138.53 o 
   2 -13  11      226.21      239.69    101.74 o 
   3 -13  11     1590.56     1593.50    138.46 o 
   4 -13  11      794.14      867.71    129.25 o 
   5 -13  11      278.46      331.64     90.13 o 
   0 -12  11     1002.46     1014.42    118.15 o 
   1 -12  11      193.69      222.01     85.85 o 
   2 -12  11      792.88      708.25    103.81 o 
   3 -12  11       28.77       52.93     63.38 o 
   4 -12  11     1463.95     1425.13    126.49 o 
   5 -12  11      714.54      645.07    101.54 o 
   6 -12  11      405.24      449.03     95.24 o 
  -2 -11  11      419.33      385.16     91.93 o 
  -1 -11  11      127.33      136.94     73.06 o 
   0 -11  11      233.38      180.54     71.37 o 
   1 -11  11      584.16      545.85     89.34 o 
   2 -11  11     1411.19     1490.47    128.59 o 
   3 -11  11     2411.95     2509.99    211.59 o 
   4 -11  11       59.76       44.97     54.14 o 
   5 -11  11      100.35      123.48     63.80 o 
   6 -11  11     1200.24     1173.01    114.74 o 
   7 -11  11      385.88      358.23    144.36 o 
  -3 -10  11      176.21      137.64     73.29 o 
  -2 -10  11     1579.46     1633.63    129.94 o 
  -1 -10  11     2053.43     2092.24    162.39 o 
   0 -10  11     2343.92     2188.45    146.69 o 
   1 -10  11        0.04       -1.99     48.07 o 
   2 -10  11       13.16       -4.54     41.77 o 
   3 -10  11     2772.76     2739.89    304.27 o 
   4 -10  11     1084.63     1121.64    109.02 o 
   5 -10  11      707.74      814.27     94.40 o 
   6 -10  11        0.75        0.58     64.44 o 
   7 -10  11       86.54      197.34    122.00 o 
   8 -10  11      172.29      173.04    130.27 o 
  -4  -9  11      422.76      491.17     96.42 o 
  -3  -9  11      720.63      747.87     98.41 o 
  -2  -9  11       72.74       31.74     51.00 o 
  -1  -9  11     1241.71     1073.43    100.07 o 
   0  -9  11     7477.04     7480.36    703.05 o 
   1  -9  11     2462.05     2193.97    177.89 o 
   2  -9  11      766.66      742.24     93.83 o 
   3  -9  11        1.18        6.58     37.33 o 
   4  -9  11     2404.60     2386.28    125.42 o 
   5  -9  11     2344.69     2404.89    362.33 o 
   6  -9  11     1900.93     1807.20    212.90 o 
   7  -9  11      583.83      521.07    154.57 o 
   8  -9  11        6.36       39.37    107.91 o 
  -5  -8  11      444.35      463.80     92.12 o 
  -4  -8  11      111.76      125.07     53.90 o 
  -3  -8  11     2404.23     2625.58    117.12 o 
  -2  -8  11     1485.13     1293.79    168.61 o 
  -1  -8  11     1258.09     1305.27    162.96 o 
   0  -8  11      563.76      581.84     93.03 o 
   1  -8  11     4946.82     4406.16    288.13 o 
   2  -8  11      742.90      688.86     93.40 o 
   3  -8  11     1988.86     2107.80    190.12 o 
   4  -8  11      259.90      231.79     54.00 o 
   5  -8  11       58.58       89.64     45.71 o 
   6  -8  11     1357.99     1522.85    181.79 o 
   7  -8  11     4441.44     4243.86    306.71 o 
   8  -8  11      369.70      369.41    142.90 o 
  -6  -7  11     2142.04     2331.69    151.54 o 
  -5  -7  11      717.76      774.28     99.71 o 
  -4  -7  11      271.02      307.56     57.00 o 
  -3  -7  11      374.86      430.49     59.36 o 
  -2  -7  11     3572.20     3551.44    221.77 o 
  -1  -7  11     3365.79     3325.02    262.88 o 
   0  -7  11     5423.02     5713.21    401.32 o 
   1  -7  11      300.48      413.68     57.59 o 
   2  -7  11      778.96      761.74     71.06 o 
   3  -7  11      604.34      556.15     64.70 o 
   4  -7  11     2741.09     2977.44    225.99 o 
   5  -7  11     1509.24     1543.85    123.46 o 
   6  -7  11     1215.89      967.76    162.35 o 
   7  -7  11     1680.85     1689.57    205.12 o 
   8  -7  11     1022.37     1011.02    186.65 o 
   9  -7  11      525.54      488.50    170.61 o 
  -7  -6  11      140.93      103.38     75.20 o 
  -6  -6  11       52.61       22.25     50.19 o 
  -5  -6  11     3675.46     3523.22    132.80 o 
  -4  -6  11     2916.61     2825.57    114.29 o 
  -3  -6  11     6248.62     6266.70    371.07 o 
  -2  -6  11      129.86      144.19     35.64 o 
  -1  -6  11       60.06       34.11     25.27 o 
   0  -6  11     4159.54     4359.32    227.17 o 
   1  -6  11     8386.19     8389.19    474.34 o 
   2  -6  11     1245.60     1277.56     77.94 o 
   3  -6  11      113.42      138.43     38.71 o 
   4  -6  11     1981.65     1961.22     99.24 o 
   5  -6  11     1299.71     1190.38    157.49 o 
   6  -6  11     3003.66     2800.72    231.37 o 
   7  -6  11      666.15      552.66    140.96 o 
   8  -6  11      182.74      180.33    107.42 o 
   9  -6  11      170.36      145.82    134.64 o 
  -8  -5  11     1040.88     1071.29    220.67 o 
  -7  -5  11      568.66      514.94     87.70 o 
  -6  -5  11     1821.56     1714.71    124.80 o 
  -5  -5  11      550.07      580.55     66.35 o 
  -4  -5  11     3017.91     2683.61    105.01 o 
  -3  -5  11    12301.07    12511.67    471.32 o 
  -2  -5  11     4092.15     4044.23    217.84 o 
  -1  -5  11      516.33      409.63     51.48 o 
   0  -5  11      765.71      745.62     60.33 o 
   1  -5  11     3466.70     2916.69    277.12 o 
   2  -5  11    10287.93    10081.39    451.91 o 
   3  -5  11     8994.60     9045.27    506.28 o 
   4  -5  11     1132.84     1275.06     95.57 o 
   5  -5  11      168.72      199.77     88.95 o 
   6  -5  11      564.88      609.04    131.24 o 
   7  -5  11     2679.33     2289.87    221.65 o 
   8  -5  11      745.06      656.19    157.00 o 
   9  -5  11      166.49      159.43    135.13 o 
  -8  -4  11      138.85      195.77     77.42 o 
  -7  -4  11      349.13      370.15     74.80 o 
  -6  -4  11     4474.60     4518.93    169.40 o 
  -5  -4  11     4683.42     4476.95    133.26 o 
  -4  -4  11      436.34      395.41     50.28 o 
  -3  -4  11      669.14      625.24     53.50 o 
  -2  -4  11     7336.82     7377.44    579.50 o 
  -1  -4  11     1126.13     1096.21    104.29 o 
   0  -4  11     2328.85     2370.00    108.18 o 
   1  -4  11      833.71      711.34     46.54 o 
   2  -4  11      333.77      275.21     45.18 o 
   3  -4  11     5481.51     5604.35    327.71 o 
   4  -4  11     9608.65     9586.10    588.56 o 
   5  -4  11     1072.20     1027.55    142.42 o 
   6  -4  11       75.17       46.18     67.08 o 
   7  -4  11      135.98      158.94     90.89 o 
   8  -4  11     1574.00     1727.49    213.87 o 
   9  -4  11     1073.67     1226.84    225.54 o 
  -9  -3  11     2003.60     1982.41    151.42 o 
  -8  -3  11     1033.14     1031.90    108.66 o 
  -7  -3  11      100.85       88.65     49.64 o 
  -6  -3  11      365.64      344.67     54.30 o 
  -5  -3  11     4685.66     4824.59    131.23 o 
  -4  -3  11     3419.84     3307.75    102.95 o 
  -3  -3  11     5862.05     5285.83    220.18 o 
  -2  -3  11       34.35       18.56     21.60 o 
  -1  -3  11     1736.51     1668.83    110.15 o 
   0  -3  11     2404.34     2257.38     83.37 o 
   1  -3  11    10734.90    11181.40    385.10 o 
   2  -3  11     1678.85     1439.58     96.16 o 
   3  -3  11     1377.16     1311.91    114.91 o 
   4  -3  11     3401.77     3183.63    206.82 o 
   5  -3  11     2762.81     2838.14    141.86 o 
   6  -3  11      777.22      242.71    365.28 o 
   7  -3  11     1653.56     1740.12    203.66 o 
   8  -3  11      140.29      101.10    104.99 o 
  -9  -2  11      358.15      442.70     91.39 o 
  -8  -2  11     6476.66     6542.67    274.92 o 
  -7  -2  11     4133.05     4369.35    164.88 o 
  -6  -2  11     3280.29     3244.10    135.47 o 
  -5  -2  11      224.63      237.69     40.21 o 
  -4  -2  11      539.54      520.19     48.15 o 
  -3  -2  11      735.64      745.34     49.99 o 
  -2  -2  11    18274.49    17314.08    564.98 o 
  -1  -2  11      957.35      849.06     46.08 o 
   0  -2  11     4065.18     4151.81     90.52 o 
   1  -2  11     8787.01     8601.34    278.49 o 
   2  -2  11     2432.17     2479.12    117.28 o 
   3  -2  11     3660.09     3448.78    208.94 o 
   4  -2  11     1460.09     1538.25    105.72 o 
   5  -2  11      192.89      175.29     54.74 o 
   6  -2  11      313.41      272.60     71.12 o 
   7  -2  11      951.25     1061.07    121.42 o 
   8  -2  11     1419.36     1593.82    222.13 o 
 -10  -1  11      672.93      585.39    104.59 o 
  -9  -1  11     1333.54     1400.29    122.50 o 
  -8  -1  11      826.19      944.79     96.57 o 
  -7  -1  11     4810.97     3393.97    994.07 o 
  -6  -1  11     4515.30     4450.54    160.91 o 
  -5  -1  11     7229.51     6636.05    206.69 o 
  -4  -1  11      120.02      114.04     27.29 o 
  -3  -1  11     3540.13     3652.32     90.51 o 
  -2  -1  11    15419.59    14343.27    225.60 o 
  -1  -1  11    18065.91    17806.51    235.17 o 
   0  -1  11    11664.28    11074.16    205.07 o 
   1  -1  11     5453.07     5413.84    101.41 o 
   2  -1  11     1777.25     1453.56     66.87 o 
   3  -1  11      297.51      349.26     56.51 o 
   4  -1  11     6698.93     6237.55    197.60 o 
   5  -1  11     4728.17     4307.72    180.09 o 
   6  -1  11      543.96      519.44     91.05 o 
   7  -1  11        4.09       -2.74     61.82 o 
   8  -1  11      849.75      883.27    140.35 o 
 -10   0  11      735.62      743.73    107.92 o 
  -9   0  11     1789.76     1916.25    127.92 o 
  -8   0  11     3035.59     3094.22    142.24 o 
  -7   0  11      152.58      181.75     41.57 o 
  -6   0  11       29.73       43.84     27.86 o 
  -5   0  11     1785.75     1880.86     75.57 o 
  -4   0  11     2041.79     1851.32     76.95 o 
  -3   0  11     8532.15     8209.47    125.51 o 
  -2   0  11      943.24      800.08     41.40 o 
  -1   0  11    10958.75    10517.64    127.17 o 
   0   0  11     4716.95     4962.38    142.53 o 
   1   0  11    10032.21     9759.12    324.72 o 
   2   0  11     1396.44     1462.71     68.26 o 
   3   0  11       38.67       71.76     40.01 o 
   4   0  11       11.53      -18.54     33.01 o 
   5   0  11     5134.31     5290.45    260.29 o 
   6   0  11     3156.58     3294.15    181.79 o 
   7   0  11     1391.02     1522.25    213.14 o 
 -10   1  11       32.56        2.30     53.87 o 
  -9   1  11        8.03       -5.23     44.35 o 
  -8   1  11     1992.57     1630.43    406.45 o 
  -7   1  11     3127.96     2954.45    104.95 o 
  -6   1  11     3763.49     4236.81    179.04 o 
  -5   1  11     2541.29     2867.47    154.16 o 
  -4   1  11     1710.40     1827.17     80.18 o 
  -3   1  11     6277.06     6482.65    154.28 o 
  -2   1  11     9930.76     9027.99    185.64 o 
  -1   1  11     4883.30     4922.68    168.45 o 
   0   1  11       19.66       39.80     21.13 o 
   1   1  11      376.49      300.76     36.87 o 
   2   1  11     3704.58     3480.96    100.70 o 
   3   1  11      871.66      795.36     82.29 o 
   4   1  11     2939.39     3090.58    229.42 o 
   5   1  11       12.71       37.43     53.22 o 
   6   1  11      837.98      840.15    117.77 o 
   7   1  11     1105.01     1263.29    221.16 o 
 -11   2  11     3088.26     3110.40    176.22 o 
 -10   2  11     1801.49     1865.41    129.91 o 
  -9   2  11     1721.33     1727.45    126.47 o 
  -8   2  11      531.23      586.42     62.70 o 
  -7   2  11      871.46      892.83     79.00 o 
  -6   2  11     4977.20     5098.73    135.14 o 
  -5   2  11    16162.57    16881.58    399.55 o 
  -4   2  11      607.23      746.85     43.55 o 
  -3   2  11       81.89       83.62     17.55 o 
  -2   2  11      434.57      499.90     26.39 o 
  -1   2  11     5354.16     5724.70    264.94 o 
   0   2  11     6071.77     5868.50    203.52 o 
   1   2  11     3303.29     2874.52     89.24 o 
   2   2  11      371.65      372.20     59.04 o 
   3   2  11      722.20      739.22     84.74 o 
   4   2  11     3425.61     3080.21    242.55 o 
   5   2  11     2328.83     2308.82    231.37 o 
   6   2  11      157.01      142.42    124.92 o 
   7   2  11        1.27      -23.33    102.56 o 
 -11   3  11       77.63      106.69     75.47 o 
 -10   3  11     2047.32     1984.03    157.09 o 
  -9   3  11      908.75     1074.53     93.70 o 
  -8   3  11     5307.16     5374.45    142.18 o 
  -7   3  11       48.78       85.28     36.80 o 
  -6   3  11        1.68       26.25     25.21 o 
  -5   3  11    13851.55    14430.68    427.75 o 
  -4   3  11    17762.75    14922.32   1704.88 o 
  -3   3  11     2278.43     2079.43    129.05 o 
  -2   3  11     5011.22     5288.65    164.22 o 
  -1   3  11       20.86       -4.90     24.52 o 
   0   3  11     1063.32     1377.66     89.00 o 
   1   3  11    10645.02    10233.55    422.39 o 
   2   3  11     5870.34     5701.09    293.59 o 
   3   3  11      797.48      873.46    147.28 o 
   4   3  11        9.34      -20.90     70.97 o 
   5   3  11     1241.35     1136.91    195.40 o 
   6   3  11      967.19     1028.52    206.09 o 
 -11   4  11     1504.57     1599.16    243.03 o 
 -10   4  11       77.01      203.18    130.27 o 
  -9   4  11      161.63      153.36    102.07 o 
  -8   4  11     2595.93     2443.79    146.24 o 
  -7   4  11     1362.25     1455.48    110.31 o 
  -6   4  11     2254.30     2358.34    169.88 o 
  -5   4  11     3136.55     2857.08    209.98 o 
  -4   4  11     8994.79     8966.22    225.31 o 
  -3   4  11     1300.91     1139.62     86.10 o 
  -2   4  11     4366.96     3208.44    315.94 o 
  -1   4  11     2820.46     2787.13    127.12 o 
   0   4  11      782.18      787.16     79.27 o 
   1   4  11     1424.53     1406.68    150.20 o 
   2   4  11     7237.51     6873.49    336.36 o 
   3   4  11     2278.05     2112.45    204.63 o 
   4   4  11      780.17      708.20    162.35 o 
   5   4  11      149.12      198.32    122.00 o 
 -10   5  11     2315.56     2438.60    230.88 o 
  -9   5  11     1019.59     1121.93    117.98 o 
  -8   5  11       53.63       75.43     52.57 o 
  -7   5  11     1990.48     1977.25    154.08 o 
  -6   5  11     1546.49     1529.13    108.32 o 
  -5   5  11     5201.71     4856.78    176.22 o 
  -4   5  11     3567.70     3484.50    148.02 o 
  -3   5  11        1.66      -13.03     27.09 o 
  -2   5  11       74.88      116.14     43.82 o 
  -1   5  11     7485.75     6631.91    201.16 o 
   0   5  11     1432.33     1440.54    101.56 o 
   1   5  11     3449.74     3233.33    236.23 o 
   2   5  11       14.39       11.18     61.73 o 
   3   5  11     2016.22     2021.56    216.79 o 
   4   5  11      406.40      356.29    137.56 o 
   5   5  11     1134.97      948.32    209.50 o 
  -9   6  11     1973.27     2171.66    190.78 o 
  -8   6  11     4449.67     4102.37    186.42 o 
  -7   6  11     1049.63     1143.67    107.75 o 
  -6   6  11       47.82       94.94     48.02 o 
  -5   6  11      181.20      219.01     72.67 o 
  -4   6  11     2615.40     2548.90    132.80 o 
  -3   6  11     5074.25     4975.76    308.17 o 
  -2   6  11     2007.24     1903.40    120.15 o 
  -1   6  11      655.07      675.17     84.88 o 
   0   6  11     1462.90     1608.96    117.67 o 
   1   6  11      665.08      529.81    132.70 o 
   2   6  11     4274.31     4240.94    295.04 o 
   3   6  11      109.88      166.72    109.37 o 
   4   6  11        2.07      -31.59     99.16 o 
 -10   7  11      203.71      255.19    116.66 o 
  -9   7  11      318.04      504.54    138.53 o 
  -7   7  11     5501.96     5256.60    205.39 o 
  -6   7  11     1647.33     1633.68    156.03 o 
  -5   7  11     1678.24     1657.49    159.92 o 
  -4   7  11       59.69       24.88     38.76 o 
  -3   7  11     2456.71     2580.65    142.51 o 
  -2   7  11     5012.56     5157.87    195.85 o 
  -1   7  11     4768.72     4827.90    195.05 o 
   0   7  11       45.74       23.82     74.85 o 
   1   7  11       36.55       60.76     80.20 o 
   2   7  11      363.94      296.50    123.46 o 
   3   7  11     1600.36     1625.90    236.23 o 
 -10   8  11     1770.41     1707.07    224.56 o 
  -9   8  11      215.77      306.22    124.92 o 
  -8   8  11      966.49      954.15    167.69 o 
  -7   8  11      660.81      643.07    144.85 o 
  -6   8  11      920.60      798.12    151.17 o 
  -5   8  11     2534.78     2653.24    150.56 o 
  -4   8  11     1042.19     1261.42    113.55 o 
  -3   8  11       89.29      186.86     62.93 o 
  -2   8  11      324.03      430.62     86.09 o 
  -1   8  11     3821.87     4030.81    216.54 o 
   0   8  11     1779.20     1941.84    208.04 o 
   1   8  11      491.72      573.56    151.17 o 
   2   8  11      300.16      258.10    136.10 o 
 -10   9  11      452.82      537.59    167.69 o 
  -9   9  11      279.61      224.08    123.95 o 
  -8   9  11     1855.75     2025.93    225.05 o 
  -7   9  11     1747.21     1544.72    206.58 o 
  -6   9  11        6.30       41.80     90.89 o 
  -5   9  11       42.69       -4.37     85.55 o 
  -4   9  11     2611.50     2673.86    241.58 o 
  -3   9  11     1408.31     1447.54    130.34 o 
  -2   9  11      538.30      649.04    102.07 o 
  -1   9  11      124.80      162.83     99.16 o 
   0   9  11      326.36      472.46    142.90 o 
   1   9  11      851.17      979.43    192.97 o 
 -10  10  11      481.37      539.05    180.82 o 
  -9  10  11       19.41       49.58    118.60 o 
  -8  10  11       11.56      -64.65     83.12 o 
  -7  10  11     2750.20     2572.76    256.16 o 
  -6  10  11     1057.18     1091.22    195.40 o 
  -5  10  11      738.05      938.11    183.73 o 
  -4  10  11        1.98       16.04    101.10 o 
  -3  10  11     1396.33     1622.01    217.76 o 
  -2  10  11      248.54      317.89    145.82 o 
  -1  10  11     1435.35     1563.68    208.52 o 
   0  10  11      512.85      511.83    158.94 o 
  -8  11  11      471.51      490.44    175.47 o 
  -7  11  11       11.16       -6.32    117.14 o 
  -6  11  11     2101.81     1984.13    259.56 o 
  -5  11  11     1147.02     1153.44    215.33 o 
  -4  11  11     1601.21     1820.33    250.81 o 
  -3  11  11       93.50       50.55    140.47 o 
  -6  12  11       14.60       82.63    136.59 o 
  -5  12  11      201.25      237.69    152.63 o 
  -4  12  11      594.77      727.16    198.32 o 
   0 -12  12       46.10       37.13     69.33 o 
   1 -12  12      476.15      413.32     95.81 o 
   2 -12  12      939.92      987.82    137.17 o 
   3 -12  12     2618.28     2548.38    251.11 o 
   4 -12  12      129.51       95.89     69.35 o 
   5 -12  12       30.83       32.00     64.40 o 
   6 -12  12      230.14      213.70     82.01 o 
  -2 -11  12     1586.91     1721.19    144.93 o 
  -1 -11  12      596.63      606.65    102.15 o 
   0 -11  12      864.83      994.97    111.99 o 
   1 -11  12        1.70        4.37     54.50 o 
   2 -11  12       15.92        0.62     50.44 o 
   3 -11  12     2077.46     1951.41    252.24 o 
   4 -11  12     3249.64     3499.99    323.15 o 
   5 -11  12      325.09      425.10     87.78 o 
   6 -11  12       14.17       30.72     63.71 o 
   7 -11  12      257.82      190.54    131.72 o 
  -3 -10  12      752.70      810.22    111.95 o 
  -2 -10  12       85.56      146.35     72.08 o 
  -1 -10  12      527.46      582.03     94.30 o 
   0 -10  12     2696.82     2651.95    244.36 o 
   1 -10  12     1700.05     1709.56    117.64 o 
   2 -10  12      747.69      736.29     88.99 o 
   3 -10  12      249.32      306.45     69.41 o 
   4 -10  12     1557.55     1586.88    115.93 o 
   5 -10  12     1579.38     1578.56    193.80 o 
   6 -10  12      843.52      929.36    182.28 o 
   7 -10  12      222.67      215.33    132.70 o 
  -4  -9  12      154.69      128.47     73.43 o 
  -3  -9  12      705.53      708.96     98.88 o 
  -2  -9  12     1809.89     1819.11    153.69 o 
  -1  -9  12      692.16      625.82     84.27 o 
   0  -9  12      144.24      151.85     57.66 o 
   1  -9  12     2956.90     3002.51    248.28 o 
   2  -9  12      819.00      776.41    114.37 o 
   3  -9  12      979.59     1009.32     96.18 o 
   4  -9  12       58.05       51.68     47.28 o 
   5  -9  12      543.18      569.25     78.81 o 
   6  -9  12      762.36      753.41    160.89 o 
   7  -9  12     1322.30     1260.86    203.66 o 
   8  -9  12      370.58      301.36    146.79 o 
  -5  -8  12      571.80      561.94     95.91 o 
  -4  -8  12       75.48      133.84     57.26 o 
  -3  -8  12       29.99       19.27     50.08 o 
  -2  -8  12     3027.48     2936.17    312.04 o 
  -1  -8  12     3042.29     2896.17    263.09 o 
   0  -8  12     8723.54     8575.67    601.70 o 
   1  -8  12      419.42      447.57     76.21 o 
   2  -8  12      515.88      706.00     77.12 o 
   3  -8  12      854.44      854.22     83.17 o 
   4  -8  12     2184.10     2536.45    204.54 o 
   5  -8  12     1966.09     1935.86    159.90 o 
   6  -8  12      762.23      806.87    160.40 o 
   7  -8  12      206.02      127.84    100.13 o 
   8  -8  12      647.67      656.68    174.98 o 
  -6  -7  12      172.23      174.07     76.41 o 
  -5  -7  12     2037.30     2048.22    114.82 o 
  -4  -7  12      985.21      961.52    111.41 o 
  -3  -7  12     3736.50     3631.23    250.11 o 
  -2  -7  12       70.72      123.62     40.05 o 
  -1  -7  12     1066.27     1074.81     84.60 o 
   0  -7  12     3032.73     2686.35    180.18 o 
   1  -7  12     5652.83     5918.98    450.28 o 
   2  -7  12      110.94      124.00     39.75 o 
   3  -7  12        9.43        4.12     30.76 o 
   4  -7  12      272.06      286.20     54.87 o 
   5  -7  12     2460.97     2198.49    207.07 o 
   6  -7  12     2497.67     2350.63    223.59 o 
   7  -7  12     2757.78     2690.87    251.78 o 
   8  -7  12       23.34        1.46     99.64 o 
  -7  -6  12      456.39      455.67     96.77 o 
  -6  -6  12     1862.25     1773.98    127.85 o 
  -5  -6  12      171.15      174.46     51.95 o 
  -4  -6  12      954.41     1107.20     81.68 o 
  -3  -6  12     5178.56     4737.73    350.65 o 
  -2  -6  12     6122.05     6368.95    376.47 o 
  -1  -6  12      751.92      648.35     81.79 o 
   0  -6  12        2.03        5.72     21.29 o 
   1  -6  12     3916.80     3839.03    246.45 o 
   2  -6  12     3191.50     3209.66    250.82 o 
   3  -6  12     3199.00     3336.25    130.52 o 
   4  -6  12     2221.28     2179.84    142.48 o 
   5  -6  12      108.95      171.58     85.55 o 
   6  -6  12      330.69      376.22    119.09 o 
   7  -6  12     3470.10     3621.69    281.92 o 
   8  -6  12     1569.81     1677.42    225.05 o 
  -7  -5  12       39.86       34.24     57.39 o 
  -6  -5  12     1474.73     1439.57    115.87 o 
  -5  -5  12     5459.00     5627.60    157.90 o 
  -4  -5  12      399.97      440.89     56.81 o 
  -3  -5  12       23.41        5.82     25.56 o 
  -2  -5  12     1123.82     1029.62     70.79 o 
  -1  -5  12     1895.51     2023.71     79.14 o 
   0  -5  12     2426.24     2488.26     87.98 o 
   1  -5  12      836.81      797.99     52.71 o 
   2  -5  12      126.27      141.72     30.65 o 
   3  -5  12     1039.82     1139.25     75.76 o 
   4  -5  12     7739.12     8329.58    584.25 o 
   5  -5  12     1828.00     1810.12    178.87 o 
   6  -5  12       42.97       26.25     63.67 o 
   7  -5  12      148.11      117.14     91.38 o 
   8  -5  12     1633.32     1493.20    221.16 o 
  -8  -4  12     1486.97     1492.96    133.77 o 
  -7  -4  12       45.54       65.93     53.02 o 
  -6  -4  12      487.04      476.39     64.27 o 
  -5  -4  12     7832.80     7606.54    173.66 o 
  -4  -4  12     8022.24     8310.42    170.54 o 
  -3  -4  12     4752.46     4359.72    193.36 o 
  -2  -4  12      753.96      768.07     64.28 o 
  -1  -4  12      668.93      562.88     46.01 o 
   0  -4  12      351.09      281.15     35.79 o 
   1  -4  12     9722.33     9676.99    373.27 o 
   2  -4  12     3822.98     3667.10    205.97 o 
   3  -4  12     2102.92     1969.50    151.69 o 
   4  -4  12      354.61      307.01     59.20 o 
   5  -4  12     2112.04     2187.31    192.00 o 
   6  -4  12      452.74      430.66    118.60 o 
   7  -4  12      583.72      631.89    149.71 o 
   8  -4  12        9.09       55.90     96.24 o 
  -9  -3  12       24.48      -21.32     83.26 o 
  -8  -3  12     3248.29     3464.08    169.78 o 
  -7  -3  12     2006.10     1957.68    132.96 o 
  -6  -3  12     2943.26     2839.56    112.80 o 
  -5  -3  12      395.99      363.59     50.22 o 
  -4  -3  12     2554.52     2487.12    111.76 o 
  -3  -3  12     5651.28     5317.57    491.04 o 
  -2  -3  12    15053.69    14306.23    347.28 o 
  -1  -3  12      340.54      265.74     34.50 o 
   0  -3  12     2437.67     2269.14     83.26 o 
   1  -3  12      917.08      483.81    185.31 o 
   2  -3  12    16314.46    16715.30    686.10 o 
   3  -3  12     4203.74     3863.38    203.90 o 
   4  -3  12     2179.83     1897.89    219.22 o 
   5  -3  12       46.32       43.33     41.34 o 
   6  -3  12      116.58       -1.27     82.15 o 
   7  -3  12      628.93      672.72    151.17 o 
   8  -3  12     1847.23     2009.41    239.63 o 
  -9  -2  12     1271.44     1263.28    126.40 o 
  -8  -2  12       27.23       37.14     55.00 o 
  -7  -2  12     4399.03     3581.13    600.05 o 
  -6  -2  12     3119.52     3116.45    113.37 o 
  -5  -2  12     3385.26     3233.87    106.54 o 
  -4  -2  12      707.52      671.68     68.40 o 
  -3  -2  12      656.68      625.63     47.61 o 
  -2  -2  12     4745.35     4780.19    105.59 o 
  -1  -2  12    15541.97    15861.96    287.86 o 
   0  -2  12     4687.28     4840.88    101.71 o 
   1  -2  12    13492.88    13186.08    457.63 o 
   2  -2  12     1215.11     1116.49     64.68 o 
   3  -2  12     3959.90     3832.73    162.90 o 
   4  -2  12     2828.59     2612.04    216.79 o 
   5  -2  12     2668.01     2654.29    146.14 o 
   6  -2  12      179.08      222.47     70.97 o 
   7  -2  12      230.20      320.72     90.18 o 
   8  -2  12      518.20      551.20    167.21 o 
 -10  -1  12      186.13      127.54     99.26 o 
  -9  -1  12     1535.96     1418.34    123.80 o 
  -8  -1  12     4366.86     4648.09    178.57 o 
  -7  -1  12      322.66      312.71     53.30 o 
  -6  -1  12      338.25      332.29     48.14 o 
  -5  -1  12     1143.91     1209.58     66.18 o 
  -4  -1  12      722.22      719.48     52.05 o 
  -3  -1  12     3227.19     3058.40     85.29 o 
  -2  -1  12     4559.27     4182.73    116.04 o 
  -1  -1  12     5722.40     5635.29    104.86 o 
   0  -1  12     4012.02     3675.59    115.50 o 
   1  -1  12     3695.79     3904.17    166.33 o 
   2  -1  12     6468.11     5893.40    222.65 o 
   3  -1  12       25.12       59.21     36.51 o 
   4  -1  12      172.61      161.44     52.35 o 
   5  -1  12     4253.68     4197.03    213.14 o 
   6  -1  12     2137.13     2119.44    149.34 o 
   7  -1  12     1536.02     1579.59    150.71 o 
   8  -1  12      196.29      240.01    105.33 o 
 -10   0  12       16.07      -13.14     66.99 o 
  -9   0  12       39.14       43.48     54.92 o 
  -8   0  12     3120.31     3024.03    142.36 o 
  -7   0  12     6278.61     6251.64    244.36 o 
  -6   0  12     3272.25     3204.69    105.17 o 
  -5   0  12     1410.35     1517.27     70.22 o 
  -4   0  12      439.65      422.68     40.48 o 
  -3   0  12     2424.47     2490.33     73.71 o 
  -2   0  12    13120.28    12767.12    168.29 o 
  -1   0  12     7279.69     6391.44    104.71 o 
   0   0  12       34.56       47.34     19.09 o 
   1   0  12      106.23       86.07     26.72 o 
   2   0  12     1868.20     1732.16     76.63 o 
   3   0  12      924.51      939.96     84.64 o 
   4   0  12     4901.69     4835.29    185.37 o 
   5   0  12      588.48      604.44     92.89 o 
   6   0  12      947.03      838.05    114.05 o 
   7   0  12      804.53      823.10    128.85 o 
 -10   1  12     1481.52     1546.14    128.84 o 
  -9   1  12      838.49      880.19     96.69 o 
  -8   1  12      621.06      599.70     65.46 o 
  -7   1  12     1577.59     1632.98     82.72 o 
  -6   1  12      405.02      429.42     47.73 o 
  -5   1  12    13025.03    12747.87    328.27 o 
  -4   1  12     1446.62     1513.68     69.93 o 
  -3   1  12      181.52      237.23     28.49 o 
  -2   1  12     1169.23     1008.23     43.45 o 
  -1   1  12    13534.26    14747.19    467.95 o 
   0   1  12     8186.68     8256.26    232.09 o 
   1   1  12     1176.10     1149.97     62.63 o 
   2   1  12      562.87      529.31     67.08 o 
   3   1  12       74.48       98.09     46.36 o 
   4   1  12     2464.10     2172.25    131.53 o 
   5   1  12     5932.78     5152.81    322.26 o 
   6   1  12      334.12      322.75    137.56 o 
   7   1  12        0.63       23.82    113.74 o 
 -10   2  12     1851.54     1916.18    130.64 o 
  -9   2  12     1089.37     1197.45    100.89 o 
  -8   2  12     4049.10     4166.26    131.03 o 
  -7   2  12     1097.52     1202.32     72.14 o 
  -6   2  12      684.80      669.05     53.48 o 
  -5   2  12     2259.27     2429.08     79.35 o 
  -4   2  12    14219.34    13117.76    301.89 o 
  -3   2  12     3308.54     2774.67    123.56 o 
  -2   2  12     4840.70     4468.35    153.44 o 
  -1   2  12       47.69      129.15     40.34 o 
   0   2  12     3454.60     3500.77    136.33 o 
   1   2  12     5667.34     5831.32    172.77 o 
   2   2  12     4038.59     4245.81    251.78 o 
   3   2  12      184.07      192.97     90.89 o 
   4   2  12       59.54      112.77     93.33 o 
   5   2  12     1269.06     1155.38    189.08 o 
   6   2  12     2192.21     2235.91    260.53 o 
 -11   3  12     1972.20     2023.02    265.88 o 
 -10   3  12      177.41      197.98     86.85 o 
  -9   3  12        1.46       -9.61     38.49 o 
  -8   3  12      148.62      103.74     58.79 o 
  -7   3  12     6360.02     6247.26    283.86 o 
  -6   3  12     1326.39     1543.56    210.71 o 
  -5   3  12     4296.22     3912.16    159.28 o 
  -4   3  12     4190.65     4016.95    223.11 o 
  -3   3  12     4501.85     4037.52    344.38 o 
  -2   3  12     1280.75     1110.50    138.53 o 
  -1   3  12     2748.56     2383.10    118.09 o 
   0   3  12     1403.32     1555.36     98.48 o 
   1   3  12       19.39       35.14     38.25 o 
   2   3  12     5100.50     4981.23    282.41 o 
   3   3  12     3106.78     2806.07    234.77 o 
   4   3  12      781.76      801.53    163.80 o 
   5   3  12      702.26      603.70    163.80 o 
   6   3  12      361.35      329.55    147.76 o 
 -11   4  12     1257.88     1304.12    232.34 o 
 -10   4  12     2223.32     2303.96    247.89 o 
  -9   4  12     1342.37     1344.85    128.15 o 
  -8   4  12     1430.57     1317.45    117.45 o 
  -7   4  12      649.98      672.78     88.67 o 
  -6   4  12     2857.43     2660.81    140.56 o 
  -5   4  12     6787.89     6750.98    377.19 o 
  -4   4  12     8067.28     7217.04    210.98 o 
  -3   4  12      176.48      149.54     46.50 o 
  -2   4  12       36.66       -2.00     29.53 o 
  -1   4  12     1747.49     1736.90    108.03 o 
   0   4  12     4345.60     3946.73    157.02 o 
   1   4  12     2210.70     2390.00    202.20 o 
   2   4  12     1242.19     1219.55    169.64 o 
   3   4  12     2106.12     1926.29    212.41 o 
   4   4  12      623.36      569.67    153.11 o 
   5   4  12      790.73      638.69    184.22 o 
 -10   5  12      641.18      571.13    145.33 o 
  -9   5  12     1688.83     1717.22    137.56 o 
  -8   5  12     2749.00     2726.08    157.81 o 
  -7   5  12     1975.74     1825.82    127.56 o 
  -6   5  12       89.78      103.14     48.47 o 
  -5   5  12      131.09      111.68     46.89 o 
  -4   5  12     7208.42     6831.69    209.97 o 
  -3   5  12     3291.10     2924.91    141.26 o 
  -2   5  12     5005.95     4790.40    176.82 o 
  -1   5  12        9.98       -9.75     31.74 o 
   0   5  12     2137.08     2153.36    204.39 o 
   1   5  12      813.29      631.40    132.70 o 
   2   5  12     6446.00     6638.23    360.66 o 
   3   5  12      526.76      476.83    140.47 o 
   4   5  12       71.71       22.36    104.50 o 
 -10   6  12      639.61      745.63    177.41 o 
  -9   6  12      175.61      226.19     78.67 o 
  -8   6  12     2151.96     2178.18    190.30 o 
  -7   6  12     4969.56     5117.73    203.24 o 
  -6   6  12     2206.95     2131.08    132.67 o 
  -5   6  12     1245.16     1293.47    106.41 o 
  -4   6  12       22.98       19.55     40.04 o 
  -3   6  12     1509.34     1577.29    114.96 o 
  -2   6  12     4182.85     3833.13    237.69 o 
  -1   6  12     4704.66     4776.10    435.27 o 
   0   6  12      401.65      367.47    110.82 o 
   1   6  12       10.15       26.25     74.37 o 
   2   6  12      617.29      575.99    148.25 o 
   3   6  12     2332.16     2164.46    244.01 o 
 -10   7  12     1805.53     2030.31    224.56 o 
  -8   7  12      217.15      341.71    130.75 o 
  -7   7  12      595.17      605.16     94.87 o 
  -6   7  12     1096.88     1075.17    107.59 o 
  -5   7  12     1105.03      975.64    103.02 o 
  -4   7  12     2870.32     2803.34    150.16 o 
  -3   7  12       21.46       51.40     48.18 o 
  -2   7  12      214.49      258.87     70.50 o 
  -1   7  12     2679.92     2657.83    257.37 o 
   0   7  12     3982.88     3868.62    276.57 o 
   1   7  12      306.23      257.62    111.80 o 
   2   7  12      481.67      541.97    151.17 o 
   3   7  12      194.54      183.73    131.24 o 
 -10   8  12       99.55      136.59    116.17 o 
  -9   8  12     1219.45     1263.78    198.32 o 
  -8   8  12     1882.29     1815.46    213.87 o 
  -7   8  12     1950.77     1950.11    207.55 o 
  -6   8  12      226.26      244.86     71.42 o 
  -5   8  12       36.13       13.56     46.71 o 
  -4   8  12      754.13      713.51     98.29 o 
  -3   8  12     4026.27     3845.45    184.27 o 
  -2   8  12      541.83      580.73     95.24 o 
  -1   8  12      211.62      291.77     85.03 o 
   0   8  12      796.57      789.86    164.29 o 
   1   8  12      395.08      358.23    131.72 o 
   2   8  12      536.98      609.04    181.30 o 
 -10   9  12      667.69      778.68    192.00 o 
  -9   9  12        7.69       44.72     89.44 o 
  -8   9  12       37.19       96.24    100.13 o 
  -7   9  12     2126.97     2040.51    226.02 o 
  -6   9  12     2045.05     2171.27    235.26 o 
  -5   9  12      364.26      401.49    139.50 o 
  -4   9  12      847.62      774.73    107.77 o 
  -3   9  12     1820.75     1906.31    148.28 o 
  -2   9  12     1120.15     1220.29    132.19 o 
  -1   9  12     1462.17     1337.66    198.80 o 
   0   9  12      518.15      621.20    159.43 o 
   1   9  12        1.62      -49.09    106.94 o 
  -9  10  12      566.35      599.81    183.25 o 
  -8  10  12      697.65      714.52    185.19 o 
  -7  10  12      118.04      125.41    105.48 o 
  -6  10  12     1936.58     2224.25    252.27 o 
  -5  10  12     1117.34     1129.14    193.94 o 
  -4  10  12     1577.15     2107.11    241.09 o 
  -3  10  12      197.19      166.72    126.38 o 
  -2  10  12        2.65      -21.39    120.54 o 
  -1  10  12      397.52      497.25    149.22 o 
  -8  11  12      264.58      368.93    168.18 o 
  -7  11  12     1600.08     1717.76    249.35 o 
  -6  11  12       82.57       53.47    130.27 o 
  -5  11  12      669.04      834.58    200.75 o 
  -4  11  12      602.08      700.42    191.51 o 
  -3  11  12      722.55      798.61    202.20 o 
   1 -12  13        3.93       -3.96     62.34 o 
   2 -12  13       75.57       62.73     68.01 o 
   3 -12  13      962.66      952.21    114.90 o 
   4 -12  13     2327.10     2438.75    360.23 o 
   5 -12  13      308.88      378.95     90.26 o 
  -2 -11  13       20.03       39.37    126.38 o 
  -1 -11  13      276.37      375.55    100.20 o 
   0 -11  13      430.68      452.89     90.49 o 
   1 -11  13      878.08      951.20    109.44 o 
   2 -11  13      721.17      775.62    101.31 o 
   3 -11  13      540.07      609.24     94.30 o 
   4 -11  13      792.74      796.79    102.15 o 
   5 -11  13     1198.26     1195.83    190.55 o 
   6 -11  13      501.29      527.74    117.93 o 
  -3 -10  13     1156.66     1237.79    164.46 o 
  -2 -10  13     1236.30     1351.97    131.80 o 
  -1 -10  13       54.45       83.45     61.77 o 
   0 -10  13       28.40       -3.02     49.10 o 
   1 -10  13      641.95      615.21     88.81 o 
   2 -10  13     1827.71     1796.63    187.46 o 
   3 -10  13     1777.70     1950.82    192.41 o 
   4 -10  13     1252.27     1513.29    155.85 o 
   5 -10  13       66.41       94.34     59.21 o 
   6 -10  13      291.40      157.00    112.77 o 
   7 -10  13      385.49      471.97    163.32 o 
  -4  -9  13      178.26      129.39     73.54 o 
  -3  -9  13      107.34       85.63     64.04 o 
  -2  -9  13     1556.63     1513.35    186.91 o 
  -1  -9  13     2225.18     2297.73    165.57 o 
   0  -9  13     3519.89     3711.52    436.71 o 
   1  -9  13     1654.97     1637.44    112.02 o 
   2  -9  13      453.51      461.21     74.45 o 
   3  -9  13      202.29      196.84     55.33 o 
   4  -9  13     1822.03     1898.81    117.05 o 
   5  -9  13      588.35      610.05     84.04 o 
   6  -9  13      136.40      160.89    100.13 o 
   7  -9  13        2.85       17.50     96.24 o 
  -5  -8  13     1600.79     1746.72    183.03 o 
  -4  -8  13      281.35      257.52     61.46 o 
  -3  -8  13      998.81      821.53     95.05 o 
  -2  -8  13      398.60      370.62     68.83 o 
  -1  -8  13      920.80      913.90    111.38 o 
   0  -8  13     3832.01     3815.96    224.06 o 
   1  -8  13     7776.77     7603.41    553.44 o 
   2  -8  13     1669.60     1605.06    169.46 o 
   3  -8  13      230.58      177.04     53.17 o 
   4  -8  13      109.22      144.65     53.38 o 
   5  -8  13     2535.46     2712.42    260.05 o 
   6  -8  13     1805.86     1856.78    213.38 o 
   7  -8  13     1736.73     1675.48    225.05 o 
   8  -8  13       87.94       57.36    114.23 o 
  -6  -7  13     1284.73     1386.31    130.17 o 
  -5  -7  13        7.96       49.84     46.70 o 
  -4  -7  13     1133.32     1130.66     89.65 o 
  -3  -7  13      462.62      549.51     67.26 o 
  -2  -7  13     5782.73     5731.89    244.85 o 
  -1  -7  13     2180.95     2043.62    153.45 o 
   0  -7  13      172.66      154.73     45.29 o 
   1  -7  13     1593.12     1514.11     95.18 o 
   2  -7  13     2245.18     2243.18    165.54 o 
   3  -7  13      651.09      665.30     74.15 o 
   4  -7  13     2070.90     2063.97    125.82 o 
   5  -7  13       10.09       -1.46     70.97 o 
   6  -7  13      365.47      286.78    115.20 o 
   7  -7  13     2032.01     2242.23    235.74 o 
   8  -7  13     1707.73     1610.34    232.34 o 
  -7  -6  13       27.60       62.43     70.38 o 
  -6  -6  13      523.83      585.14     93.73 o 
  -5  -6  13     3853.42     3517.48    136.73 o 
  -4  -6  13      117.29      143.52     46.44 o 
  -3  -6  13        7.14        4.23     30.68 o 
  -2  -6  13     1842.35     1671.75     90.71 o 
  -1  -6  13     4684.69     4902.74    344.12 o 
   0  -6  13     3796.78     3582.46    126.53 o 
   1  -6  13      222.48      208.05     45.73 o 
   2  -6  13     2075.16     1987.36    100.84 o 
   3  -6  13      979.13      973.34     92.97 o 
   4  -6  13     2089.09     2142.97    108.81 o 
   5  -6  13     3676.22     3509.41    255.67 o 
   6  -6  13      296.01      370.38    121.52 o 
   7  -6  13        4.72       17.50     75.83 o 
   8  -6  13     1234.91     1062.06    202.69 o 
  -7  -5  13      139.16      212.53     73.30 o 
  -6  -5  13      386.10      361.32     62.76 o 
  -5  -5  13     2271.59     2328.66    109.70 o 
  -4  -5  13     8739.93     8580.19    254.25 o 
  -3  -5  13     5329.39     5503.29    284.56 o 
  -2  -5  13     2195.48     2052.90    110.04 o 
  -1  -5  13       20.20       17.00     22.30 o 
   0  -5  13      166.30      221.37     36.09 o 
   1  -5  13     4447.80     4196.84    108.89 o 
   2  -5  13     3031.13     3288.13     97.43 o 
   3  -5  13      126.69      126.19     40.19 o 
   4  -5  13      131.68      126.38     73.88 o 
   5  -5  13     3028.91     3051.54    232.34 o 
   6  -5  13     1064.18     1141.77    174.01 o 
   7  -5  13     1300.15     1238.99    189.57 o 
   8  -5  13       65.50       61.24    114.23 o 
  -8  -4  13     1310.63     1252.96    128.88 o 
  -7  -4  13     1087.38     1077.95    108.31 o 
  -6  -4  13     1207.35     1181.51     87.43 o 
  -5  -4  13      752.79      723.64     69.26 o 
  -4  -4  13     2486.85     2220.94     94.07 o 
  -3  -4  13     5708.68     5534.78    204.09 o 
  -2  -4  13     5768.19     5299.57    174.54 o 
  -1  -4  13      296.65      238.06     35.84 o 
   0  -4  13      391.66      310.24     38.33 o 
   1  -4  13       75.67       62.85     25.35 o 
   2  -4  13     9708.65     9624.53    396.35 o 
   3  -4  13     8861.35     8511.89    928.60 o 
   4  -4  13     2473.19     2478.95    196.37 o 
   5  -4  13      138.81      106.45     74.85 o 
   6  -4  13      357.16      262.48    104.99 o 
   7  -4  13      729.49      682.93    153.60 o 
   8  -4  13     1811.89     1709.50    238.66 o 
  -9  -3  13      766.19      715.97    140.74 o 
  -8  -3  13      382.87      414.80     82.77 o 
  -7  -3  13     1702.05     1801.21    101.69 o 
  -6  -3  13     1812.70     1807.56     95.24 o 
  -5  -3  13     6877.38     6789.14    206.05 o 
  -4  -3  13     2862.82     2697.22    128.74 o 
  -3  -3  13      445.31      399.12     51.87 o 
  -2  -3  13     1238.54     1285.06     63.05 o 
  -1  -3  13     6224.31     6417.93    127.74 o 
   0  -3  13      577.15      648.67     47.50 o 
   1  -3  13     5302.47     5088.56    165.07 o 
   2  -3  13      300.18      178.91     89.58 o 
   3  -3  13     5893.69     6205.11    241.82 o 
   4  -3  13     2809.07     2663.65    196.86 o 
   5  -3  13     2593.58     1283.90   1302.18 o 
   6  -3  13      143.75      108.88     87.01 o 
   7  -3  13      106.39      164.78    101.10 o 
   8  -3  13      639.21      701.88    183.73 o 
  -9  -2  13      647.65      704.47    103.97 o 
  -8  -2  13     4772.02     4857.15    190.57 o 
  -7  -2  13      345.01      342.16     59.21 o 
  -6  -2  13        1.70        3.65     30.08 o 
  -5  -2  13      850.63      861.81     64.46 o 
  -4  -2  13     3977.08     3909.56    117.02 o 
  -3  -2  13     1441.53     1236.34     62.71 o 
  -2  -2  13     7526.31     7565.86    288.07 o 
  -1  -2  13      753.66      758.72     48.13 o 
   0  -2  13     3448.35     3271.21     87.95 o 
   1  -2  13     2038.11     2150.12     84.75 o 
   2  -2  13     8665.17     8233.94    321.81 o 
   3  -2  13      687.53      545.84     86.52 o 
   4  -2  13        1.58        5.81     37.84 o 
   5  -2  13     1505.92     1308.90    114.05 o 
   6  -2  13      534.92      489.80     91.70 o 
   7  -2  13      523.13      588.63    156.03 o 
  -9  -1  13       31.41       12.25     54.26 o 
  -8  -1  13     3568.16     3489.55    157.09 o 
  -7  -1  13     6964.94     6929.24    170.56 o 
  -6  -1  13     3758.31     3689.37    118.50 o 
  -5  -1  13     2582.62     2460.88     91.60 o 
  -4  -1  13      651.23      611.33     49.71 o 
  -3  -1  13      791.98      754.63     49.77 o 
  -2  -1  13     8093.70     7605.23    202.04 o 
  -1  -1  13    16740.76    16900.62    186.51 o 
   0  -1  13       18.18       21.06     19.94 o 
   1  -1  13      296.56      369.30     44.06 o 
   2  -1  13     3653.90     3702.25    173.94 o 
   3  -1  13     2698.79     2325.92    129.29 o 
   4  -1  13     1898.11     1547.89    156.76 o 
   5  -1  13      538.82      597.40     92.25 o 
   6  -1  13      629.67      582.22    100.49 o 
   7  -1  13      347.79      415.60    106.09 o 
 -10   0  13     1312.41     1377.58    132.33 o 
  -9   0  13      839.91      832.92    100.86 o 
  -8   0  13      296.21      327.79     58.56 o 
  -7   0  13     1411.30     1364.96     84.40 o 
  -6   0  13     4680.56     4649.96    146.28 o 
  -5   0  13     4002.98     3716.55    106.41 o 
  -4   0  13     4838.26     4628.20    131.55 o 
  -3   0  13      129.68      125.80     26.73 o 
  -2   0  13     1386.11     1195.97     52.48 o 
  -1   0  13    18168.28    18363.16    304.20 o 
   0   0  13    12012.67    12213.19    436.66 o 
   1   0  13     4691.47     4904.62    123.09 o 
   2   0  13      176.02      191.32     49.11 o 
   3   0  13      546.65      548.45     80.69 o 
   4   0  13      217.13      245.46     66.08 o 
   5   0  13     6288.21     5881.56    360.66 o 
   6   0  13     1221.98      911.38    177.90 o 
   7   0  13       22.68      135.61    145.33 o 
 -10   1  13      735.54      924.00    109.95 o 
  -9   1  13     1028.56     1079.54    103.54 o 
  -8   1  13     3365.03     3383.14    124.61 o 
  -7   1  13     1700.00     1589.21     84.47 o 
  -6   1  13      118.74      102.44     32.09 o 
  -5   1  13       99.91      188.18     34.92 o 
  -4   1  13     5398.66     5160.79    107.99 o 
  -3   1  13     5126.02     4904.32     96.50 o 
  -2   1  13     2515.16     2191.22     81.45 o 
  -1   1  13      122.64      145.64     48.85 o 
   0   1  13     6366.72     5556.91    193.21 o 
   1   1  13     2992.67     2851.91    126.09 o 
   2   1  13     2419.15     1881.57    170.61 o 
   3   1  13      192.97      281.43     99.64 o 
   4   1  13       50.60       50.07     75.34 o 
   5   1  13      582.82      651.33    158.46 o 
   6   1  13     3164.01     2965.02    288.72 o 
 -10   2  13      322.95      374.53     83.36 o 
  -9   2  13       36.91       37.17     50.41 o 
  -8   2  13       63.86       81.09     39.23 o 
  -7   2  13     2944.92     3010.88    118.57 o 
  -6   2  13     1126.99     1175.13     66.01 o 
  -5   2  13     1039.91     1026.50     92.61 o 
  -4   2  13       51.00       59.29     36.39 o 
  -3   2  13     3205.51     3045.47    134.73 o 
  -2   2  13     3471.52     3699.59    145.45 o 
  -1   2  13    10442.21     9207.65    225.55 o 
   0   2  13      345.29      285.44     57.56 o 
   1   2  13        2.91       43.69     40.60 o 
   2   2  13     2076.90     1690.55    170.12 o 
   3   2  13     5105.67     4481.55    285.81 o 
   4   2  13      839.30      843.81    165.26 o 
   5   2  13      878.83      827.77    177.90 o 
   6   2  13      224.10      206.58    141.93 o 
 -10   3  13     3889.43     3958.54    315.94 o 
  -9   3  13      636.65      768.96    156.51 o 
  -8   3  13     3545.95     3354.56    177.01 o 
  -7   3  13       76.76       67.34     48.63 o 
  -6   3  13     2517.61     2458.88    138.50 o 
  -5   3  13     5502.34     5466.97    192.71 o 
  -4   3  13     9470.52     8871.35    236.10 o 
  -3   3  13       37.24       69.85     41.32 o 
  -2   3  13      288.73      267.01     55.49 o 
  -1   3  13      978.54     1124.96     89.87 o 
   0   3  13     1888.18     1795.95    108.76 o 
   1   3  13     1971.23     1707.56    173.04 o 
   2   3  13      727.95      718.89    141.93 o 
   3   3  13      508.43      478.29    134.15 o 
   4   3  13     1025.79      862.77    176.93 o 
   5   3  13     1388.15     1305.09    221.16 o 
 -10   4  13      579.80      655.22    159.43 o 
  -9   4  13     1390.97     1379.06    132.93 o 
  -8   4  13     1740.90     1556.12    128.33 o 
  -7   4  13     4851.20     4762.53    197.13 o 
  -6   4  13        3.41       68.54     44.98 o 
  -5   4  13      741.47      684.24     84.84 o 
  -4   4  13    14735.59    14472.69    305.60 o 
  -3   4  13     7413.40     6752.55    208.03 o 
  -2   4  13      604.43      666.70     79.40 o 
  -1   4  13     1634.39     1683.75    110.07 o 
   0   4  13     1492.16     1590.53    160.40 o 
   1   4  13     1387.35     1081.02    156.51 o 
   2   4  13     3981.17     3909.45    275.60 o 
   3   4  13     2012.60     2148.42    231.37 o 
   4   4  13        6.01        0.97     88.95 o 
   5   4  13       32.62       -6.32    110.82 o 
 -10   5  13     1471.09     1435.85    198.32 o 
  -9   5  13       73.17       67.78     61.64 o 
  -8   5  13      322.09      345.96     80.97 o 
  -7   5  13     2757.01     3031.31    161.86 o 
  -6   5  13     2782.31     2711.13    148.82 o 
  -5   5  13     1509.99     1388.54    111.80 o 
  -4   5  13      204.13      198.18     53.89 o 
  -3   5  13     3761.50     3993.51    168.24 o 
  -2   5  13     1308.62     1178.01     99.06 o 
  -1   5  13     3295.67     3361.76    155.67 o 
   0   5  13     1695.27     1735.99    141.69 o 
   1   5  13       53.48      123.46     88.46 o 
   2   5  13      890.72      894.85    170.12 o 
   3   5  13     3870.72     3571.14    293.10 o 
   4   5  13      429.34      438.92    164.78 o 
 -10   6  13     1593.09     1591.87    224.08 o 
  -9   6  13     1961.48     1886.07    150.41 o 
  -8   6  13      383.48      388.55     87.26 o 
  -7   6  13      176.81      186.00     65.32 o 
  -6   6  13     1753.94     1744.55    127.24 o 
  -5   6  13      792.98      716.35     92.08 o 
  -4   6  13     2916.79     2740.89    146.50 o 
  -3   6  13      969.14      991.94    183.98 o 
  -2   6  13      535.94      492.00     81.47 o 
  -1   6  13       70.39       89.96     55.79 o 
   0   6  13     6235.96     6126.89    335.87 o 
   1   6  13      883.33      793.26    161.37 o 
   2   6  13      751.83      571.62    153.11 o 
   3   6  13      397.43      566.76    171.58 o 
  -9   7  13     1947.18     1952.05    238.17 o 
  -8   7  13     4050.03     3774.37    194.95 o 
  -7   7  13     2034.98     1849.51    137.60 o 
  -6   7  13      237.59      302.71     73.27 o 
  -5   7  13       41.60       33.40     48.35 o 
  -4   7  13      492.46      401.98    112.28 o 
  -3   7  13     3650.49     3711.91    177.94 o 
  -2   7  13     1108.56     1100.63    114.01 o 
  -1   7  13      804.26      847.98    107.90 o 
   0   7  13      664.48      646.47    150.68 o 
   1   7  13      560.20      678.07    163.32 o 
   2   7  13      857.29      752.92    176.93 o 
 -10   8  13     1143.98     1093.65    202.69 o 
  -9   8  13       54.98       70.48    101.10 o 
  -8   8  13      777.42      709.17    160.40 o 
  -7   8  13     1608.29     1704.64    207.55 o 
  -6   8  13     2608.87     2711.15    163.40 o 
  -5   8  13      716.69      837.73    107.82 o 
  -4   8  13      725.81      691.31    136.83 o 
  -3   8  13      637.42      814.28    107.92 o 
  -2   8  13     3563.67     3630.20    223.59 o 
  -1   8  13     2699.23     2802.67    246.44 o 
   0   8  13      596.32      565.30    155.06 o 
   1   8  13        0.19       14.10    102.56 o 
 -10   9  13      923.27      901.66    209.50 o 
  -9   9  13      660.86      651.33    175.96 o 
  -8   9  13      225.74      220.67    119.57 o 
  -7   9  13      371.05      479.75    142.90 o 
  -6   9  13      923.90      879.78    174.98 o 
  -5   9  13      668.12      705.77    162.83 o 
  -4   9  13     1121.77     1436.64    137.15 o 
  -3   9  13     1087.61     1221.42    131.07 o 
  -2   9  13      157.93      261.99     88.71 o 
  -1   9  13      697.19      696.54    171.58 o 
   0   9  13     1433.07     1539.38    224.08 o 
  -9  10  13      332.60      465.17    174.50 o 
  -8  10  13      449.01      372.33    150.20 o 
  -7  10  13     1543.85     1572.43    236.23 o 
  -6  10  13      697.46      659.59    176.93 o 
  -5  10  13      620.06      666.40    183.25 o 
  -4  10  13      155.70      228.45    138.04 o 
  -3  10  13     1535.57     1771.72    240.12 o 
  -1  10  13      348.65      450.10    165.26 o 
  -7  11  13      178.27      169.64    136.59 o 
  -6  11  13     2443.13     2442.49    286.29 o 
  -5  11  13      338.91      431.63    168.67 o 
  -4  11  13       39.13       66.11    140.96 o 
  -3  11  13       49.63       59.79    144.36 o 
   1 -12  14      562.92      626.16    127.95 o 
   2 -12  14      304.53      343.98     87.59 o 
   3 -12  14       62.01       78.95     71.72 o 
   4 -12  14      127.79      141.94     76.04 o 
   5 -12  14     1006.40     1179.69    224.08 o 
  -1 -11  14       71.05       41.28     68.92 o 
   0 -11  14       18.11       42.14     63.13 o 
   1 -11  14       59.39       76.06     63.39 o 
   2 -11  14     1012.86     1150.48    115.61 o 
   3 -11  14     1587.95     1761.87    144.78 o 
   4 -11  14     1584.63     1663.98    136.03 o 
   5 -11  14      121.63      163.94     73.13 o 
   6 -11  14      197.74      221.65    133.18 o 
  -3 -10  14       43.81      148.25    149.71 o 
  -2 -10  14      726.75      721.45    107.40 o 
  -1 -10  14     1380.91     1426.46    174.11 o 
   0 -10  14      468.91      486.64     86.96 o 
   1 -10  14      803.29      868.32     98.93 o 
   2 -10  14       21.82       25.62     47.55 o 
   3 -10  14      343.95      388.28     76.30 o 
   4 -10  14     2609.85     2843.36    276.65 o 
   5 -10  14     1308.43     1472.38    121.50 o 
   6 -10  14       93.88      136.10    116.17 o 
  -4  -9  14      722.28      645.93    107.65 o 
  -3  -9  14      535.20      445.45     90.97 o 
  -2  -9  14      804.23      754.47    122.15 o 
  -1  -9  14      704.49      730.26     92.59 o 
   0  -9  14     1258.02     1318.98    108.81 o 
   1  -9  14     3290.42     3265.70    209.50 o 
   2  -9  14     1309.07     1408.14    142.18 o 
   3  -9  14       73.75      168.81     57.90 o 
   4  -9  14       89.83      156.24     57.25 o 
   5  -9  14     1567.42     1761.20    125.84 o 
   6  -9  14      735.46      691.19    163.80 o 
   7  -9  14      292.60      327.61    139.99 o 
  -5  -8  14       81.54      134.81     63.98 o 
  -4  -8  14      135.08      170.80     67.62 o 
  -3  -8  14       54.39       85.56     51.54 o 
  -2  -8  14     1899.47     1829.72    192.40 o 
  -1  -8  14     2252.89     2167.36    197.40 o 
   0  -8  14      145.23      164.12     53.59 o 
   1  -8  14      282.10      290.61     62.40 o 
   2  -8  14     3740.16     3676.69    264.78 o 
   3  -8  14      546.89      617.52     77.98 o 
   4  -8  14      924.38      921.04    109.74 o 
   5  -8  14        3.88       30.14     74.85 o 
   6  -8  14      550.91      723.76    160.89 o 
   7  -8  14      395.80      445.72    148.74 o 
  -6  -7  14     1934.33     2152.33    172.66 o 
  -5  -7  14     2467.18     2441.34    126.14 o 
  -4  -7  14      368.21      409.76     66.67 o 
  -3  -7  14        7.13      -18.30     31.35 o 
  -2  -7  14      146.57      188.88     47.47 o 
  -1  -7  14     5154.75     4779.02    263.16 o 
   0  -7  14     4091.37     4359.05    237.95 o 
   1  -7  14     4759.30     4971.07    229.72 o 
   2  -7  14        0.23        4.69     33.61 o 
   3  -7  14       30.14       45.43     38.39 o 
   4  -7  14      293.85      328.53     62.21 o 
   5  -7  14     2738.55     2591.23    233.80 o 
   6  -7  14      654.84      736.39    158.46 o 
   7  -7  14       92.40       76.31     94.30 o 
   8  -7  14      533.29      495.30    170.61 o 
  -7  -6  14      462.09      541.48    182.28 o 
  -6  -6  14        6.35       11.37     52.62 o 
  -5  -6  14      768.90      836.43     82.61 o 
  -4  -6  14     3800.44     3844.65    193.03 o 
  -3  -6  14     1987.37     2048.17    133.44 o 
  -2  -6  14     1642.65     1523.31    137.36 o 
  -1  -6  14      538.17      515.58     55.25 o 
   0  -6  14     2617.52     2458.34    261.40 o 
   1  -6  14     5828.65     5907.99    450.55 o 
   2  -6  14     3933.40     4012.59    194.56 o 
   3  -6  14       68.61       92.32     41.02 o 
   4  -6  14      508.12      482.62     80.41 o 
   5  -6  14     1447.10     1560.28    182.28 o 
   6  -6  14     2423.37     2507.63    237.69 o 
   7  -6  14     1726.02     2095.93    232.34 o 
   8  -6  14      317.65      294.07    151.65 o 
  -7  -5  14      784.41      667.55    102.10 o 
  -6  -5  14      168.84      135.35     52.07 o 
  -5  -5  14     1418.30     1355.97     92.47 o 
  -4  -5  14     1341.34     1407.36     86.02 o 
  -3  -5  14     3690.80     3380.16    270.74 o 
  -2  -5  14     7807.84     7903.93    474.90 o 
  -1  -5  14     4411.24     4366.52    478.13 o 
   0  -5  14      282.80      338.07     43.78 o 
   1  -5  14      271.06      347.63     43.34 o 
   2  -5  14     5611.30     5705.39    162.32 o 
   3  -5  14     4102.26     4236.53    150.21 o 
   4  -5  14     2133.84     2054.61    191.51 o 
   5  -5  14      427.84      295.04    104.99 o 
   6  -5  14      345.04      306.71    114.71 o 
   7  -5  14      688.76      571.13    154.57 o 
   8  -5  14     2059.89     2133.84    258.10 o 
  -8  -4  14      630.45      616.00    105.55 o 
  -7  -4  14      227.44      266.80     71.01 o 
  -6  -4  14       87.49      130.24     46.58 o 
  -5  -4  14     4396.58     4502.42    146.34 o 
  -4  -4  14     2797.31     2875.77    120.32 o 
  -3  -4  14       14.50        6.61     32.91 o 
  -2  -4  14       35.37       35.26     26.40 o 
  -1  -4  14     2612.36     2590.91     89.80 o 
   0  -4  14      557.66      475.83    130.01 o 
   1  -4  14      722.24      750.51     54.07 o 
   2  -4  14      466.47      446.26     46.90 o 
   3  -4  14     3087.61     3099.56    438.47 o 
   4  -4  14     1432.14     1514.59    160.89 o 
   5  -4  14     2838.39     2641.78    219.70 o 
   6  -4  14      265.72      169.15     94.30 o 
   7  -4  14       19.15       -7.29     75.83 o 
   8  -4  14      416.99      557.03    175.47 o 
  -8  -3  14     2448.14     2454.98    149.14 o 
  -7  -3  14     1018.02      993.75     86.49 o 
  -6  -3  14        1.06       18.67     36.02 o 
  -5  -3  14     1089.70     1050.81     75.80 o 
  -4  -3  14    12873.45    13060.98    430.23 o 
  -3  -3  14     5783.02     5365.70    139.96 o 
  -2  -3  14     2701.61     2526.59    121.58 o 
  -1  -3  14      221.38      253.82     37.50 o 
   0  -3  14     1065.67      989.06     57.23 o 
   1  -3  14     1287.61     1355.11     65.10 o 
   2  -3  14     8141.34     6489.61   1840.14 o 
   3  -3  14     1545.84      738.75    788.89 o 
   4  -3  14      108.80       64.98     56.14 o 
   5  -3  14     1007.81      390.89    445.00 o 
   6  -3  14     1360.67     1258.43    178.87 o 
   7  -3  14      376.92      356.29    139.99 o 
  -9  -2  14        9.32       -7.48     66.08 o 
  -8  -2  14      786.64      890.15    101.03 o 
  -7  -2  14     4102.38     3992.32    138.61 o 
  -6  -2  14     2376.11     2310.64    102.47 o 
  -5  -2  14     3214.20     3247.24    110.49 o 
  -4  -2  14      119.23      144.84     35.15 o 
  -3  -2  14     6141.88     5946.31    166.77 o 
  -2  -2  14     1012.39      998.77     56.35 o 
  -1  -2  14     8278.29     7766.33    138.79 o 
   0  -2  14      218.07      185.21     31.00 o 
   1  -2  14        7.93       20.61     22.33 o 
   2  -2  14     2939.18     2933.56    106.06 o 
   3  -2  14     7316.27     6873.94    489.71 o 
   4  -2  14     2065.84     1938.72    149.22 o 
   5  -2  14      483.48      520.83     88.07 o 
   6  -2  14      154.25      170.45     73.36 o 
   7  -2  14      100.44       46.66     94.78 o 
  -9  -1  14      853.93      759.91    102.13 o 
  -8  -1  14      315.69      304.31     72.02 o 
  -7  -1  14     1702.53     1702.95     94.97 o 
  -6  -1  14     4247.91     4244.98    128.39 o 
  -5  -1  14     3560.45     3247.33    120.97 o 
  -4  -1  14     4513.79     4248.41    132.60 o 
  -3  -1  14       74.20       89.08     27.09 o 
  -2  -1  14       11.56       24.21     20.95 o 
  -1  -1  14     6882.22     6385.01    305.89 o 
   0  -1  14     7056.80     6640.54    297.40 o 
   1  -1  14     2955.06     2940.27    120.99 o 
   2  -1  14     2414.46     2445.08    131.14 o 
   3  -1  14     2847.41     2643.51    135.54 o 
   4  -1  14     1777.65     1881.41    257.86 o 
   5  -1  14     2026.85     2041.76    142.72 o 
   6  -1  14      827.91      703.59    111.74 o 
   7  -1  14       62.98       57.36    127.35 o 
 -10   0  14      140.69      159.03     82.14 o 
  -9   0  14      837.77      801.80    100.55 o 
  -8   0  14     4317.45     4317.14    193.39 o 
  -7   0  14     3740.38     3730.26    125.31 o 
  -6   0  14       30.89       73.88     40.08 o 
  -5   0  14      227.32      209.34     37.81 o 
  -4   0  14      267.93      402.06     51.10 o 
  -3   0  14     3524.31     3472.04     91.34 o 
  -2   0  14     4025.42     3787.11     90.72 o 
  -1   0  14     1018.85      928.05     61.39 o 
   0   0  14     7266.06     7231.40    296.08 o 
   1   0  14     1059.77     1073.96     67.60 o 
   2   0  14     6681.04     6507.85    333.93 o 
   3   0  14     1171.71     1126.22    157.00 o 
   4   0  14       25.47       92.84     84.58 o 
   5   0  14      226.00      276.57    120.06 o 
   6   0  14     1783.89     1584.58    222.13 o 
 -10   1  14      685.27      755.28    105.75 o 
  -9   1  14       32.42       53.11     53.54 o 
  -8   1  14      398.09      415.66     62.65 o 
  -7   1  14     5745.67     5866.18    241.21 o 
  -6   1  14     3733.54     3282.78    106.17 o 
  -5   1  14     1582.27     1466.41     68.91 o 
  -4   1  14      387.08      408.52     66.41 o 
  -3   1  14     1092.06     1069.86    116.17 o 
  -2   1  14     4591.73     4524.33    214.11 o 
  -1   1  14    16746.44    16851.86    333.20 o 
   0   1  14      286.56      225.45     52.66 o 
   1   1  14      381.52      401.64     64.00 o 
   2   1  14       41.32       40.34     66.11 o 
   3   1  14     1737.62     1402.79    173.53 o 
   4   1  14      845.80      902.63    165.75 o 
   5   1  14     1100.69      918.67    179.36 o 
   6   1  14       15.20      -10.69    119.57 o 
 -10   2  14     3648.35     3852.09    318.37 o 
  -9   2  14     1443.85     1346.36    190.05 o 
  -8   2  14      497.97      533.96     94.35 o 
  -7   2  14      789.26      782.20    101.31 o 
  -6   2  14     3578.25     3501.00    167.70 o 
  -5   2  14     3228.03     3015.31    149.48 o 
  -4   2  14     5647.68     5144.91    185.05 o 
  -3   2  14      525.30      528.68     73.28 o 
  -2   2  14      163.79       93.09     40.90 o 
  -1   2  14     2736.78     2495.47    339.76 o 
   0   2  14    10668.43    10957.61    255.21 o 
   1   2  14     1079.81      976.30     91.31 o 
   2   2  14      814.88      701.40    136.10 o 
   3   2  14       53.05      147.76     93.33 o 
   4   2  14      460.00      413.64    135.13 o 
   5   2  14     1944.21     1762.48    232.34 o 
   6   2  14     1699.14     1573.40    243.03 o 
  -9   3  14     2215.66     2272.37    162.73 o 
  -8   3  14      350.87      405.79     86.70 o 
  -7   3  14     5236.42     4963.35    205.53 o 
  -6   3  14        9.19       28.30     43.44 o 
  -5   3  14      302.47      323.99     66.33 o 
  -4   3  14     5891.34     5627.00    203.42 o 
  -3   3  14    11757.19    10252.76    257.07 o 
  -2   3  14      362.65      348.73     65.65 o 
  -1   3  14     2329.31     2686.11    134.18 o 
   0   3  14       21.03       39.48     37.91 o 
   1   3  14     3264.55     3019.94    230.88 o 
   2   3  14     2287.79     2063.85    209.50 o 
   3   3  14     1787.43     1852.41    206.58 o 
   4   3  14      119.95       91.87    109.37 o 
   5   3  14       26.02       -7.78    105.96 o 
 -10   4  14     1038.51      950.26    180.33 o 
  -9   4  14      159.74      151.70     72.56 o 
  -8   4  14       33.09       57.94     99.16 o 
  -7   4  14      701.67      749.38     98.76 o 
  -6   4  14     3209.50     3490.11    169.38 o 
  -5   4  14     1149.51     1001.57     99.49 o 
  -4   4  14      848.51      810.39     91.36 o 
  -3   4  14     7358.60     7247.53    223.75 o 
  -2   4  14     1497.85     1317.03    110.58 o 
  -1   4  14      642.00      602.51     81.05 o 
   0   4  14     2402.90     2605.95    140.51 o 
   1   4  14        6.50       -2.43     60.76 o 
   2   4  14      668.73      652.79    146.79 o 
   3   4  14     3078.21     2867.80    267.34 o 
   4   4  14      844.75      778.68    189.57 o 
 -10   5  14     1472.22     1387.28    147.85 o 
  -9   5  14     2526.90     2520.13    171.52 o 
  -8   5  14      823.80      764.55    134.64 o 
  -7   5  14      472.78      545.11     91.68 o 
  -6   5  14     2336.68     2410.27    144.70 o 
  -5   5  14     3399.54     3267.10    162.88 o 
  -4   5  14     6421.90     5799.82    208.18 o 
  -3   5  14     2466.04     2450.67    138.64 o 
  -2   5  14        1.37        2.93     41.18 o 
  -1   5  14       21.77       -2.92     40.21 o 
   0   5  14     2250.86     2034.20    201.72 o 
   1   5  14     1872.89     1879.14    209.50 o 
   2   5  14     1070.06      929.85    177.41 o 
   3   5  14      152.92      197.83    123.46 o 
 -10   6  14       83.50      138.04    130.75 o 
  -9   6  14     1585.53     1691.01    149.73 o 
  -8   6  14     2332.39     2469.86    163.66 o 
  -7   6  14     2287.12     2004.56    142.24 o 
  -6   6  14      204.01      233.93     71.74 o 
  -5   6  14      438.55      454.10     84.34 o 
  -4   6  14      375.00      432.56     80.08 o 
  -3   6  14     3843.57     3889.52    244.98 o 
  -2   6  14     1406.67     1336.01    113.40 o 
  -1   6  14     1527.16     1410.97    145.82 o 
   0   6  14       74.87       68.05     75.83 o 
   1   6  14     1489.86     1442.16    205.12 o 
   2   6  14     1530.24     1670.62    227.97 o 
   3   6  14     1436.23     1483.97    235.74 o 
 -10   7  14     1612.98     1885.94    257.62 o 
  -9   7  14      150.69      119.09    129.29 o 
  -8   7  14     1668.51     1817.99    147.15 o 
  -7   7  14     1758.18     1802.67    173.77 o 
  -6   7  14     3284.72     3146.06    173.75 o 
  -5   7  14      936.16     1069.14    114.40 o 
  -4   7  14      567.79      592.45     94.67 o 
  -3   7  14      167.80      251.78     71.94 o 
  -2   7  14     2444.10     2548.47    160.09 o 
  -1   7  14     1732.55     1766.37    200.75 o 
   0   7  14     1893.01     1932.61    221.16 o 
   1   7  14       44.10       68.54    100.13 o 
   2   7  14        6.51       -3.40    106.94 o 
 -10   8  14      325.82      364.55    158.94 o 
  -9   8  14     1990.69     1796.99    236.72 o 
  -8   8  14      112.88      145.82    104.50 o 
  -7   8  14      113.84       83.60     91.87 o 
  -6   8  14      302.36      370.98     88.73 o 
  -5   8  14      802.10      887.58    112.92 o 
  -4   8  14      945.86     1071.50    120.75 o 
  -3   8  14     2082.96     2416.98    167.50 o 
  -2   8  14      241.56      278.56     86.17 o 
  -1   8  14      660.23      732.02    166.24 o 
   0   8  14     1654.57     1739.64    229.91 o 
   1   8  14      477.62      561.41    169.15 o 
  -9   9  14      338.66      301.85    153.11 o 
  -8   9  14     1301.25     1138.86    209.50 o 
  -7   9  14      907.14      837.98    176.44 o 
  -6   9  14     1044.35     1015.40    187.62 o 
  -5   9  14       24.63       49.58    106.45 o 
  -4   9  14       13.76       34.46     64.49 o 
  -3   9  14     1902.99     2166.75    230.40 o 
  -2   9  14     1720.57     1882.58    210.71 o 
  -1   9  14       99.49       36.46    102.07 o 
   0   9  14        4.29      -28.19    109.37 o 
  -8  10  14       26.20      112.28    133.18 o 
  -7  10  14      108.06      117.63    128.81 o 
  -6  10  14     2002.07     2372.50    275.60 o 
  -5  10  14      407.19      382.54    152.63 o 
  -4  10  14      130.61      137.07    136.10 o 
  -3  10  14        2.93      -86.52    127.84 o 
  -2  10  14      844.58      770.42    181.79 o 
  -5  11  14     1804.01     1818.38    265.88 o 
   3 -12  15      825.58      965.82    222.13 o 
   0 -11  15      317.16      273.45     83.61 o 
   1 -11  15      356.16      351.81     86.02 o 
   2 -11  15        0.11       -1.38     60.71 o 
   3 -11  15      286.00      297.77     82.91 o 
   4 -11  15     1605.94     1805.68    141.61 o 
   5 -11  15     1492.98     1535.74    134.59 o 
  -2 -10  15      339.25      432.46     93.83 o 
  -1 -10  15      180.11      195.03     72.74 o 
   0 -10  15      693.07      693.19     95.17 o 
   1 -10  15      619.34      681.49     92.28 o 
   2 -10  15     1779.28     1860.02    163.91 o 
   3 -10  15      286.08      416.56     79.10 o 
   4 -10  15       39.60       53.67     52.77 o 
   5 -10  15     1473.10     1722.90    158.40 o 
   6 -10  15      936.04      806.87    190.05 o 
  -4  -9  15       14.08        4.37    142.90 o 
  -3  -9  15      325.52      281.53     81.38 o 
  -2  -9  15     1286.23     1439.72    122.71 o 
  -1  -9  15     1284.34     1198.21    110.74 o 
   0  -9  15       14.52       52.62     48.11 o 
   1  -9  15       54.40       41.71     49.90 o 
   2  -9  15     1968.85     1950.58    164.86 o 
   3  -9  15      880.41      913.48     98.12 o 
   4  -9  15     1114.96     1125.14    106.11 o 
   5  -9  15        7.74       -1.21     62.62 o 
   6  -9  15      378.13      509.40    163.32 o 
  -5  -8  15     1880.04     1851.18    149.73 o 
  -4  -8  15      740.65      775.28    106.28 o 
  -3  -8  15       48.80       57.95     51.62 o 
  -2  -8  15       64.73       74.23     48.85 o 
  -1  -8  15     3855.94     3723.21    202.77 o 
   0  -8  15     2259.62     2219.09    212.91 o 
   1  -8  15     3409.43     3414.09    253.18 o 
   2  -8  15      131.07      105.35     49.45 o 
   3  -8  15      822.95      859.58     90.01 o 
   4  -8  15     1061.97     1101.72    100.34 o 
   5  -8  15     1529.60     1432.93    200.75 o 
   6  -8  15      287.21      288.72    125.89 o 
   7  -8  15       44.43       69.99    111.31 o 
  -6  -7  15        1.59      -39.37    117.63 o 
  -5  -7  15      664.58      721.42     88.29 o 
  -4  -7  15     2071.22     2103.83    116.88 o 
  -3  -7  15      156.90      159.41     47.80 o 
  -2  -7  15     2619.35     2334.09    126.44 o 
  -1  -7  15        3.29       -0.55     39.28 o 
   0  -7  15     2307.82     2183.63    155.99 o 
   1  -7  15     2253.02     2397.10    218.09 o 
   2  -7  15     4599.06     5014.89    260.21 o 
   3  -7  15       38.02       84.13     44.36 o 
   4  -7  15       74.94       58.17     46.38 o 
   5  -7  15      531.77      625.57    150.20 o 
   6  -7  15     1884.27     1868.45    221.16 o 
   7  -7  15     1115.02     1160.24    208.04 o 
  -6  -6  15     1200.86     1129.51    102.36 o 
  -5  -6  15      880.95     1005.36     89.47 o 
  -4  -6  15      206.58      260.83     55.82 o 
  -3  -6  15     1136.43     1222.03     85.10 o 
  -2  -6  15     2491.33     2260.13    140.32 o 
  -1  -6  15     4801.07     4547.59    259.51 o 
   0  -6  15       58.29       54.39     37.56 o 
   1  -6  15      183.77      159.07     46.20 o 
   2  -6  15     2718.25     2994.46    126.77 o 
   3  -6  15      833.53      857.34     81.45 o 
   4  -6  15      441.98      622.17    135.13 o 
   5  -6  15     1660.28     1710.96    195.89 o 
   6  -6  15      250.56      277.06    118.11 o 
   7  -6  15      478.25      436.49    143.39 o 
  -7  -5  15       30.15       46.02     68.74 o 
  -6  -5  15      311.75      308.39     63.98 o 
  -5  -5  15     1347.13     1226.59     90.49 o 
  -4  -5  15     4725.38     4631.00    258.81 o 
  -3  -5  15       33.09       23.80     31.76 o 
  -2  -5  15      122.06      161.79     41.43 o 
  -1  -5  15     1806.92     1280.47    435.28 o 
   0  -5  15     6935.12     6979.23    247.45 o 
   1  -5  15     1792.83     1813.91     81.14 o 
   2  -5  15      208.57      306.37     54.23 o 
   3  -5  15     1103.78     1147.04     86.19 o 
   4  -5  15      245.74      357.26    109.85 o 
   5  -5  15     2963.32     3051.54    245.95 o 
   6  -5  15     1122.22     1094.14    178.39 o 
   7  -5  15       30.91       23.82     90.89 o 
  -8  -4  15     1091.24     1147.52    127.21 o 
  -7  -4  15     1266.68     1383.53    136.95 o 
  -6  -4  15        4.17       -8.54     39.51 o 
  -5  -4  15       55.47       77.41     40.84 o 
  -4  -4  15     6835.67     6558.05    318.94 o 
  -3  -4  15     5525.50     5228.38    262.11 o 
  -2  -4  15     1534.85     1514.05     76.09 o 
  -1  -4  15     1210.29     1137.96     65.42 o 
   0  -4  15      398.24      200.06     96.39 o 
   1  -4  15     1871.18     1793.61     78.12 o 
   2  -4  15     5848.45     6079.50    349.88 o 
   3  -4  15     1411.35     1221.56     97.02 o 
   4  -4  15      112.82      189.08     85.55 o 
   5  -4  15      357.51      330.53    116.17 o 
   6  -4  15     1759.75     2061.42    220.19 o 
   7  -4  15      588.07      662.02    165.75 o 
  -8  -3  15       41.34       74.77     64.33 o 
  -7  -3  15     2700.33     2532.04    122.99 o 
  -6  -3  15     1105.93     1174.20     86.53 o 
  -5  -3  15     1952.77     1801.37     92.34 o 
  -4  -3  15       14.85       27.50     30.01 o 
  -3  -3  15    10110.34     9481.08    175.71 o 
  -2  -3  15     4413.52     4331.93    125.51 o 
  -1  -3  15     2812.65     2753.27    115.41 o 
   0  -3  15      444.05      402.75     44.85 o 
   1  -3  15      273.26      319.89     41.74 o 
   2  -3  15     1200.77     1183.36     66.69 o 
   3  -3  15     7181.62     7739.18    321.29 o 
   4  -3  15     3108.18     1691.82   1462.58 o 
   5  -3  15      590.37      690.22    138.53 o 
   6  -3  15       85.74       69.99     84.09 o 
   7  -3  15      488.56      561.41    155.06 o 
  -9  -2  15      755.79      859.44    114.15 o 
  -8  -2  15      997.67      924.62    102.94 o 
  -7  -2  15       42.28       48.56     42.06 o 
  -6  -2  15     2195.47     2296.80    104.04 o 
  -5  -2  15     2408.19     2385.46    113.23 o 
  -4  -2  15    11082.17    10631.78    273.27 o 
  -3  -2  15       69.74       79.16     29.59 o 
  -2  -2  15        8.38       19.70     23.18 o 
  -1  -2  15     2730.28     2847.20     89.69 o 
   0  -2  15     3610.29     3602.98     99.71 o 
   1  -2  15      988.02      861.74     57.45 o 
   2  -2  15     4738.54     4537.01    134.27 o 
   3  -2  15      630.66      638.97     83.59 o 
   4  -2  15     2457.01     2350.26    239.39 o 
   5  -2  15     1394.80     1386.01    266.85 o 
   6  -2  15      437.90      548.25    106.71 o 
  -9  -1  15      620.06      644.67    100.52 o 
  -8  -1  15     1812.82     1754.96    105.98 o 
  -7  -1  15     2318.96     2387.11    109.64 o 
  -6  -1  15       35.19       24.02     32.16 o 
  -5  -1  15     1180.04     1131.80     71.02 o 
  -4  -1  15      640.58      604.65     53.50 o 
  -3  -1  15     3069.73     2827.59     90.38 o 
  -2  -1  15     2546.94     2780.28     86.43 o 
  -1  -1  15     1911.57     1812.89     70.32 o 
   0  -1  15     4976.16     4991.18    112.07 o 
   1  -1  15     1150.69     1246.49     75.39 o 
   2  -1  15     3500.42     3283.72    144.97 o 
   3  -1  15     3370.90     3387.14    255.19 o 
   4  -1  15      262.15      239.63    106.45 o 
   5  -1  15      221.69      126.38     94.30 o 
   6  -1  15      769.95      842.84    182.76 o 
  -9   0  15       89.80       74.18     60.60 o 
  -8   0  15      982.44     1135.40     88.96 o 
  -7   0  15     6271.38     6418.22    163.95 o 
  -6   0  15     9658.49     9259.91    181.56 o 
  -5   0  15      341.74      302.10     43.67 o 
  -4   0  15     2241.59     2079.64     88.47 o 
  -3   0  15      376.84      357.49     40.20 o 
  -2   0  15     1361.54     1333.77     99.53 o 
  -1   0  15    11258.18    10972.51    283.86 o 
   0   0  15     4652.67     4252.70    162.93 o 
   1   0  15      407.74      362.11     65.91 o 
   2   0  15       42.29       24.79     58.33 o 
   3   0  15     2778.44     2316.11    204.63 o 
   4   0  15     1097.25      964.36    163.32 o 
   5   0  15     1140.02     1031.44    183.73 o 
   6   0  15        0.70        0.97    115.68 o 
 -10   1  15     1125.20     1106.29    218.73 o 
  -9   1  15     1728.53     1722.63    232.83 o 
  -8   1  15      342.92      316.43    122.98 o 
  -7   1  15       47.32       59.23     52.35 o 
  -6   1  15     2917.59     2727.19    152.00 o 
  -5   1  15     2965.24     2679.62    190.78 o 
  -4   1  15     4355.90     3838.90    247.41 o 
  -3   1  15     1481.05     1159.59     94.52 o 
  -2   1  15       58.84       49.14     39.34 o 
  -1   1  15     1123.46      947.84     88.63 o 
   0   1  15    14246.83    12820.12    441.11 o 
   1   1  15     2721.73     2894.56    139.59 o 
   2   1  15      376.17      379.13    112.77 o 
   3   1  15       68.76       55.41     75.83 o 
   4   1  15      387.55      393.23    133.67 o 
   5   1  15     1319.62     1123.79    198.32 o 
   6   1  15     1826.26     1720.20    246.92 o 
 -10   2  15       47.16      108.39    128.81 o 
  -9   2  15     2082.62     2122.93    188.59 o 
  -8   2  15      558.74      492.21     96.46 o 
  -7   2  15     2989.53     2898.16    166.86 o 
  -6   2  15      730.30      700.92     99.40 o 
  -5   2  15       85.85      141.19     57.03 o 
  -4   2  15     1100.81     1003.78     96.53 o 
  -3   2  15     9572.03     9015.51    246.20 o 
  -2   2  15     1575.20     1344.19    179.12 o 
  -1   2  15      957.38      846.50     88.43 o 
   0   2  15     1317.83     1051.23     97.96 o 
   1   2  15     4045.12     4095.12    263.94 o 
   2   2  15     2806.46     2775.94    234.77 o 
   3   2  15     1122.09     1144.69    182.76 o 
   4   2  15      161.27      191.02    114.23 o 
   5   2  15       13.01        8.75    109.85 o 
 -10   3  15     1422.38     1234.61    208.04 o 
  -9   3  15       77.94      118.03     73.06 o 
  -8   3  15       64.33       67.90     60.14 o 
  -7   3  15      306.23      322.61     76.76 o 
  -6   3  15     4306.63     4171.23    187.81 o 
  -5   3  15      596.98      561.03     84.35 o 
  -4   3  15     1663.98     1451.85    110.41 o 
  -3   3  15     1681.87     1441.08    108.53 o 
  -2   3  15     3531.85     3568.95    160.57 o 
  -1   3  15     1102.85      903.97     94.27 o 
   0   3  15     1523.85     1586.51    117.14 o 
   1   3  15      273.81      289.21    106.94 o 
   2   3  15      314.59      303.31    113.25 o 
   3   3  15     1520.47     1522.85    212.41 o 
   4   3  15     1220.58     1044.07    197.83 o 
 -10   4  15     1898.60     2138.46    175.04 o 
  -9   4  15     3762.64     3687.91    203.82 o 
  -8   4  15      688.01      695.31    106.97 o 
  -7   4  15     2329.83     2566.23    196.37 o 
  -6   4  15      957.38     1023.24    108.78 o 
  -5   4  15     4851.06     4724.51    194.70 o 
  -4   4  15     2925.77     2468.37    141.43 o 
  -3   4  15     3303.79     3021.90    261.50 o 
  -2   4  15      323.72      375.81     72.62 o 
  -1   4  15       67.80       38.44     44.20 o 
   0   4  15     1767.62     1376.55    166.72 o 
   1   4  15     1587.74     1581.67    188.11 o 
   2   4  15     1116.82     1119.90    187.62 o 
   3   4  15       75.14       24.79    103.05 o 
   4   4  15      837.88      680.01    187.14 o 
 -10   5  15        3.19      -18.24     70.61 o 
  -9   5  15     1227.96     1225.66    138.53 o 
  -8   5  15     1015.36     1264.43    148.74 o 
  -7   5  15     1695.57     1793.91    139.82 o 
  -6   5  15     3215.80     3080.11    173.77 o 
  -5   5  15     1639.09     1424.84    116.98 o 
  -4   5  15     1194.78     1293.64    114.51 o 
  -3   5  15     6162.47     5403.56    327.85 o 
  -2   5  15     1999.39     2118.05    136.66 o 
  -1   5  15     1553.84     1426.98    116.56 o 
   0   5  15       60.23      106.94     86.03 o 
   1   5  15     1736.13     1521.39    202.69 o 
   2   5  15     1391.69     1733.81    215.81 o 
   3   5  15     1796.14     1544.72    237.69 o 
 -10   6  15     1170.73     1228.00    187.87 o 
  -9   6  15      717.40      848.08    124.45 o 
  -8   6  15      515.55      546.89    102.60 o 
  -7   6  15      551.09      637.38    104.32 o 
  -6   6  15     2913.77     2450.05    155.75 o 
  -5   6  15     1357.78     1228.67    119.72 o 
  -4   6  15      579.10      752.36    101.72 o 
  -3   6  15       95.29      113.69     58.24 o 
  -2   6  15     1506.81     1564.79    126.55 o 
  -1   6  15      664.95      833.67    106.72 o 
   0   6  15     2485.78     2295.70    230.40 o 
   1   6  15      116.83       84.58    101.59 o 
   2   6  15      232.46      341.22    148.74 o 
 -10   7  15       78.84      133.18    147.76 o 
  -9   7  15     2899.64     3047.16    293.10 o 
  -8   7  15      596.32      605.13    111.49 o 
  -7   7  15       35.20       59.11     61.33 o 
  -6   7  15      379.40      374.13     87.59 o 
  -5   7  15     1214.24     1332.16    148.25 o 
  -4   7  15     1663.39     1426.57    131.00 o 
  -3   7  15     2181.91     2237.84    153.65 o 
  -2   7  15        6.21       51.07     63.79 o 
  -1   7  15      169.82      178.39     98.19 o 
   0   7  15      823.27      938.60    184.22 o 
   1   7  15     1458.98     1643.88    239.63 o 
  -9   8  15      204.11      407.33    162.83 o 
  -6   8  15      953.76      899.20    120.11 o 
  -5   8  15       59.43       37.29     60.87 o 
  -4   8  15       14.48       12.04     61.87 o 
  -3   8  15     1310.75     1274.73    134.01 o 
  -2   8  15     2957.58     2843.52    181.99 o 
  -1   8  15       98.05      158.46    112.28 o 
   0   8  15        1.30      -27.22    107.42 o 
  -9   9  15      560.40      641.61    192.48 o 
  -8   9  15      296.24      428.23    161.37 o 
  -7   9  15      597.62      631.89    176.93 o 
  -6   9  15     1549.83     1837.82    246.44 o 
  -5   9  15      987.11     1028.03    202.69 o 
  -4   9  15      221.25      176.02     86.36 o 
  -3   9  15      368.17      460.89    107.68 o 
  -2   9  15     1869.16     2263.62    247.89 o 
  -1   9  15     1083.74     1204.96    217.76 o 
  -7  10  15      121.59       86.03    127.84 o 
  -6  10  15        3.81        7.78    121.52 o 
  -5  10  15     1034.06     1160.73    222.13 o 
  -4  10  15      430.55      440.86    182.28 o 
  -3  10  15      636.99      783.54    207.55 o 
   0 -11  16      201.61      280.63     83.92 o 
   1 -11  16      367.30      450.98     93.58 o 
   2 -11  16      773.41      845.47    111.31 o 
   3 -11  16      196.98      309.43     87.43 o 
   4 -11  16       30.72       10.66     65.19 o 
   5 -11  16      519.85      896.31    204.63 o 
  -2 -10  16     1429.63     1564.70    159.14 o 
  -1 -10  16     1332.54     1377.92    128.33 o 
   0 -10  16       54.28       66.56     60.28 o 
   1 -10  16      106.54      169.24     63.96 o 
   2 -10  16      472.33      393.81     80.16 o 
   3 -10  16     1587.86     2013.99    133.90 o 
   4 -10  16     1498.79     1622.14    131.59 o 
   5 -10  16      260.15      332.43    105.08 o 
  -3  -9  16       62.73       61.17     68.64 o 
  -2  -9  16       12.18        8.33     50.31 o 
  -1  -9  16     3011.34     3096.65    369.00 o 
   0  -9  16      936.64      846.39     98.73 o 
   1  -9  16     1105.42     1032.33    115.04 o 
   2  -9  16      917.78      912.60     98.08 o 
   3  -9  16      218.63      231.93     65.86 o 
   4  -9  16     1069.23     1229.25    111.09 o 
   5  -9  16     1340.89     1531.11    220.19 o 
   6  -9  16      354.11      333.44    146.79 o 
  -5  -8  16      458.64      592.52    195.40 o 
  -4  -8  16     1125.55     1216.84    125.46 o 
  -3  -8  16      288.21      304.30     74.62 o 
  -2  -8  16      503.53      509.27     81.26 o 
  -1  -8  16      148.56      158.03     58.62 o 
   0  -8  16     2630.31     2630.38    137.58 o 
   1  -8  16     1343.80     1379.88    109.08 o 
   2  -8  16     3581.80     3535.88    155.35 o 
   3  -8  16      535.30      620.77     82.48 o 
   4  -8  16        9.88       51.19     50.16 o 
   5  -8  16      600.79      728.62    167.21 o 
   6  -8  16     1543.88     1784.36    239.15 o 
  -5  -7  16      511.42      515.64     82.22 o 
  -4  -7  16        0.06      -12.81     42.64 o 
  -3  -7  16      338.35      323.01     71.11 o 
  -2  -7  16      139.17      175.26     56.78 o 
  -1  -7  16     5394.36     5512.26    216.47 o 
   0  -7  16     1158.91     1088.93     97.30 o 
   1  -7  16       38.24       25.84     41.63 o 
   2  -7  16      631.09      729.67     83.05 o 
   3  -7  16     1529.35     1835.13    113.32 o 
   4  -7  16      230.22      211.07     71.79 o 
   5  -7  16      641.82      587.17    146.79 o 
   6  -7  16      260.47      296.02    125.41 o 
   7  -7  16      465.56      646.96    176.44 o 
  -6  -6  16     1197.83     1325.29    109.69 o 
  -5  -6  16     1092.47     1126.68     95.31 o 
  -4  -6  16     2956.53     2935.35    220.30 o 
  -3  -6  16       87.65      140.24     45.37 o 
  -2  -6  16        7.89       13.94     34.15 o 
  -1  -6  16     1352.19     1403.36    104.82 o 
   0  -6  16     6995.56     7172.33    196.67 o 
   1  -6  16     2714.36     2655.32    124.30 o 
   2  -6  16      492.75      614.44     74.24 o 
   3  -6  16      719.15      797.98     84.36 o 
   4  -6  16       37.63       21.87     72.91 o 
   5  -6  16     1186.66     1205.94    184.71 o 
   6  -6  16     1829.84     1891.78    226.51 o 
   7  -6  16      132.23      124.92    123.95 o 
  -7  -5  16     1335.07     1377.64    132.23 o 
  -6  -5  16        7.75       22.63     47.33 o 
  -5  -5  16       26.05       14.85     38.49 o 
  -4  -5  16     3533.09     3211.78    171.33 o 
  -3  -5  16     6310.88     6194.88    288.07 o 
  -2  -5  16     2124.94     1930.26     91.66 o 
  -1  -5  16     1383.59      987.96    316.55 o 
   0  -5  16     1685.87     1901.33     87.07 o 
   1  -5  16     2921.15     2841.70    121.36 o 
   2  -5  16     3839.70     4235.50    146.85 o 
   3  -5  16      556.06      617.26     72.25 o 
   4  -5  16      146.63      132.21     82.63 o 
   5  -5  16       40.15       33.05     77.77 o 
   6  -5  16     1454.67     1497.09    202.69 o 
   7  -5  16     1617.36     1866.50    242.06 o 
  -8  -4  16       70.30       48.84     86.33 o 
  -7  -4  16      855.39      904.31     93.89 o 
  -6  -4  16     1019.46     1024.14     89.00 o 
  -5  -4  16      465.06      516.72     65.94 o 
  -4  -4  16      172.61      131.37     41.29 o 
  -3  -4  16     3044.98     2728.75    105.04 o 
  -2  -4  16     3151.79     3270.36    167.54 o 
  -1  -4  16     3479.59     3392.44    109.34 o 
   0  -4  16      307.09      314.63     44.42 o 
   1  -4  16       47.47       19.42     26.34 o 
   2  -4  16      809.28      786.63     62.78 o 
   3  -4  16     4692.22     5528.54    290.67 o 
   4  -4  16     2816.59     2667.54    219.70 o 
   5  -4  16      959.69      865.20    157.00 o 
   6  -4  16       58.96      106.94     96.73 o 
   7  -4  16      838.96      910.89    196.37 o 
  -8  -3  16      410.08      467.56     91.90 o 
  -7  -3  16      556.56      670.25     80.88 o 
  -6  -3  16     1349.31     1386.16     92.02 o 
  -5  -3  16     1210.40     1206.11     95.28 o 
  -4  -3  16     5553.19     5269.99    146.49 o 
  -3  -3  16     1245.43     1072.83     92.33 o 
  -2  -3  16     1092.59     1039.82     65.95 o 
  -1  -3  16      248.97      257.50     41.29 o 
   0  -3  16     1507.78     1571.91     73.85 o 
   1  -3  16      736.86      813.03     59.83 o 
   2  -3  16     1863.26     1822.44     94.08 o 
   3  -3  16       80.50       90.42     74.13 o 
   4  -3  16     2927.98     2707.68    444.02 o 
   5  -3  16     1500.58     1633.19    185.19 o 
   6  -3  16     1099.64     1310.44    192.48 o 
   7  -3  16       14.03      -25.76    100.13 o 
  -9  -2  16      802.41      857.36    142.55 o 
  -8  -2  16     1022.65     1049.66    111.73 o 
  -7  -2  16     3176.01     2879.40    124.79 o 
  -6  -2  16      850.06      809.04     74.13 o 
  -5  -2  16        7.64        3.68     28.81 o 
  -4  -2  16     1920.52     2131.38     91.86 o 
  -3  -2  16    10140.70     8336.56    466.83 o 
  -2  -2  16      780.40      801.98     57.86 o 
  -1  -2  16     2230.40     2239.73     83.50 o 
   0  -2  16      368.52      331.36     42.57 o 
   1  -2  16     1415.38     1563.49     74.43 o 
   2  -2  16     2000.80     2096.95    116.50 o 
   3  -2  16     4315.98     4098.17    297.47 o 
   4  -2  16       70.20       36.89     52.16 o 
   5  -2  16      269.61      204.63    119.57 o 
  -9  -1  16      238.66      259.18     78.02 o 
  -8  -1  16      432.19      433.01     70.46 o 
  -7  -1  16     2678.04     2607.51    116.74 o 
  -6  -1  16     5501.02     5336.13    148.90 o 
  -5  -1  16      945.03      950.08     68.38 o 
  -4  -1  16     2192.30     2185.84    103.55 o 
  -3  -1  16      729.89      794.91     57.58 o 
  -2  -1  16     1970.24     1809.52     74.61 o 
  -1  -1  16     4669.94     4632.42    111.08 o 
   0  -1  16     5594.60     5350.07    208.28 o 
   1  -1  16       58.10       68.38     46.04 o 
   2  -1  16       12.34       53.95     67.56 o 
   3  -1  16     3666.46     3530.80    250.81 o 
   4  -1  16     1887.04     1649.72    195.89 o 
   5  -1  16      220.56       71.94    104.02 o 
   6  -1  16       47.89      -28.68    109.37 o 
  -9   0  16     2143.49     1904.90    251.78 o 
  -8   0  16      776.95      725.57     93.10 o 
  -7   0  16       21.34       57.19     45.82 o 
  -6   0  16     4675.03     4530.23    205.36 o 
  -5   0  16     1552.81     1509.33    120.29 o 
  -4   0  16     3823.17     3826.45    172.01 o 
  -3   0  16     2277.54     2434.73    135.84 o 
  -2   0  16       57.71       83.07     45.20 o 
  -1   0  16      753.51      789.41     87.39 o 
   0   0  16     8662.62     8665.31    237.29 o 
   1   0  16     4947.98     4878.49    181.38 o 
   2   0  16     1378.61     1418.35    172.07 o 
   3   0  16       12.16      -14.58     69.99 o 
   4   0  16      809.86      785.49    162.83 o 
   5   0  16     1021.17      764.59    174.98 o 
   6   0  16     1018.82      919.15    208.52 o 
 -10   1  16      473.91      343.65    167.21 o 
  -9   1  16      646.88      755.35    174.01 o 
  -8   1  16     2234.88     2186.10    161.27 o 
  -7   1  16     3556.11     3277.94    193.70 o 
  -6   1  16     1478.09     1465.00    122.27 o 
  -5   1  16       86.34      119.19     53.92 o 
  -4   1  16      171.88      163.42     54.94 o 
  -3   1  16     2645.26     2746.61    159.92 o 
  -2   1  16     2586.13     2591.09    138.68 o 
  -1   1  16      729.65      771.91     87.74 o 
   0   1  16        0.54       12.01     37.37 o 
   1   1  16     3109.20     2968.42    229.91 o 
   2   1  16      264.84      359.69    109.37 o 
   3   1  16     1653.86     1641.45    203.18 o 
   4   1  16      208.71      212.41    120.54 o 
   5   1  16       14.36       -7.78    110.34 o 
 -10   2  16     1171.43     1489.80    234.77 o 
  -9   2  16      121.83      155.96     81.28 o 
  -8   2  16      663.66      728.15    111.51 o 
  -7   2  16      635.40      656.98    102.47 o 
  -6   2  16     7243.07     6811.09    241.11 o 
  -5   2  16     1642.88     1567.18    121.32 o 
  -4   2  16      652.03      562.60     85.24 o 
  -3   2  16       67.77       69.34     43.45 o 
  -2   2  16     5327.02     5212.11    194.96 o 
  -1   2  16     4524.56     4485.74    181.12 o 
   0   2  16     4427.45     4075.58    172.94 o 
   1   2  16       12.32       53.47     77.28 o 
   2   2  16        5.72       60.76     86.52 o 
   3   2  16      445.24      373.79    135.13 o 
   4   2  16     1407.08     1283.71    213.38 o 
   5   2  16      689.83      614.88    177.41 o 
 -10   3  16     1359.49     1331.83    222.13 o 
  -9   3  16     2665.51     2572.87    181.81 o 
  -8   3  16      245.56      256.29     79.77 o 
  -7   3  16      826.39      917.04    113.07 o 
  -6   3  16       82.92       40.38     50.01 o 
  -5   3  16     4995.61     4377.72    189.65 o 
  -4   3  16     1747.00     1822.81    124.93 o 
  -3   3  16     5911.31     5009.92    196.43 o 
  -2   3  16        8.12        2.95     39.16 o 
  -1   3  16      209.53      303.62     68.49 o 
   0   3  16     3583.58     3449.15    166.51 o 
   1   3  16     3520.09     3038.41    246.92 o 
   2   3  16      354.28      495.30    144.85 o 
   3   3  16      268.93      261.02    134.64 o 
   4   3  16      242.63      292.61    147.28 o 
 -10   4  16        2.16       15.08     81.58 o 
  -9   4  16      781.36      804.79    123.75 o 
  -8   4  16     1000.19      827.21    145.33 o 
  -7   4  16      559.67      673.65    103.45 o 
  -6   4  16     3909.03     3594.45    183.41 o 
  -5   4  16      721.20      697.90     97.38 o 
  -4   4  16     1836.33     1619.92    124.73 o 
  -3   4  16     4626.38     4396.98    190.24 o 
  -2   4  16     1229.20     1283.66    113.27 o 
  -1   4  16      930.74     1002.24    105.16 o 
   0   4  16       30.82       41.80     72.42 o 
   1   4  16     1426.19     1358.56    193.46 o 
   2   4  16     1525.98     1543.75    219.70 o 
   3   4  16     1186.20     1153.93    214.36 o 
 -10   5  16     1129.01      955.77    142.61 o 
  -9   5  16     1176.73     1003.43    133.17 o 
  -8   5  16       31.25        1.59     59.64 o 
  -7   5  16       23.68       73.94     60.21 o 
  -6   5  16     2764.08     3003.46    173.90 o 
  -5   5  16     3160.50     2629.93    157.76 o 
  -4   5  16      289.57      256.07     72.21 o 
  -3   5  16      111.21      153.25     61.64 o 
  -2   5  16     1679.64     1531.21    125.18 o 
  -1   5  16      507.05      586.81     94.17 o 
   0   5  16      992.56      901.66    170.12 o 
   1   5  16      912.35      744.17    166.24 o 
   2   5  16      222.78      183.73    125.41 o 
 -10   6  16      274.20      324.05    111.42 o 
  -9   6  16     2074.81     2183.90    208.28 o 
  -8   6  16     1204.26     1407.33    152.87 o 
  -7   6  16      189.01      143.80     71.40 o 
  -6   6  16        2.04       21.27     50.97 o 
  -5   6  16     1662.64     1848.80    141.75 o 
  -4   6  16     1893.95     1796.09    139.51 o 
  -3   6  16     3031.36     2757.14    164.64 o 
  -2   6  16       38.18       71.37     59.09 o 
  -1   6  16      193.35      139.02     93.81 o 
   0   6  16       50.11       63.19     91.87 o 
   1   6  16     2374.85     2087.66    245.95 o 
   2   6  16      812.80      660.57    181.79 o 
 -10   7  16      156.71      171.10    147.76 o 
  -9   7  16        6.02      -30.62    100.62 o 
  -8   7  16     3013.61     2949.53    187.82 o 
  -7   7  16     1332.83     1404.10    141.60 o 
  -6   7  16     1212.58     1214.28    131.44 o 
  -5   7  16        3.63      -13.84     48.79 o 
  -4   7  16       59.90       87.73     59.07 o 
  -3   7  16      956.20      955.12    170.61 o 
  -2   7  16     2688.24     3047.02    217.52 o 
  -1   7  16      195.85      233.31    121.03 o 
   0   7  16      142.88      190.54    123.95 o 
   1   7  16      157.18      306.71    158.46 o 
  -7   8  16     1241.95     1448.97    197.34 o 
  -6   8  16     1596.50     1622.01    199.77 o 
  -5   8  16     1346.57     1489.19    142.01 o 
  -4   8  16      380.28      398.19     98.89 o 
  -3   8  16      310.78      360.32     94.73 o 
  -2   8  16      650.87      827.29    176.44 o 
  -1   8  16     1808.54     2129.95    253.24 o 
   0   8  16      701.36      722.30    193.46 o 
  -8   9  16      935.63      900.68    200.75 o 
  -7   9  16        6.78       10.69    113.74 o 
  -6   9  16        5.42       28.19    122.98 o 
  -5   9  16      474.08      591.14    114.86 o 
  -4   9  16      585.55      653.17    119.81 o 
  -3   9  16      800.80      924.06    137.76 o 
  -2   9  16      416.92      601.75    175.96 o 
  -5  10  16      288.87      310.11    171.10 o 
  -4  10  16      178.10      214.84    165.75 o 
   1 -11  17        1.11       17.46     85.83 o 
   2 -11  17      354.85      336.55     91.47 o 
   3 -11  17     1219.23     1563.89    171.22 o 
  -1 -10  17     1044.72     1069.02    119.76 o 
   0 -10  17      465.99      410.11     88.54 o 
   1 -10  17      159.10      142.80     64.67 o 
   2 -10  17      306.32      253.05     75.90 o 
   3 -10  17       98.17      119.50     65.78 o 
   4 -10  17     1224.47     1574.10    134.64 o 
   5 -10  17     1515.26     1708.13    178.80 o 
  -3  -9  17     1434.68     1554.05    139.72 o 
  -2  -9  17      424.13      444.46     93.58 o 
  -1  -9  17      114.15       93.81     60.82 o 
   0  -9  17      756.54      793.58     97.37 o 
   1  -9  17      455.82      516.09     85.23 o 
   2  -9  17     1241.28     1444.32    117.54 o 
   3  -9  17     1252.64     1446.08    118.12 o 
   4  -9  17       22.68       62.86     59.51 o 
   5  -9  17      336.80      436.00    157.00 o 
   6  -9  17     1100.04     1104.35    215.81 o 
  -4  -8  17      156.00      189.73     78.93 o 
  -3  -8  17      510.88      480.90     89.77 o 
  -2  -8  17       74.67      111.51     58.84 o 
  -1  -8  17     2472.95     2396.07    157.59 o 
   0  -8  17      640.96      587.25     85.05 o 
   1  -8  17       62.71       69.03     52.58 o 
   2  -8  17      129.26      182.76     63.14 o 
   3  -8  17     1879.55     2134.42    131.09 o 
   4  -8  17      797.12      922.65    101.28 o 
   5  -8  17      377.99      393.23    144.36 o 
   6  -8  17       60.14       55.41    122.00 o 
  -5  -7  17     1575.25     1593.46    116.47 o 
  -4  -7  17     1566.23     1610.53    108.31 o 
  -3  -7  17      137.91      127.44     58.61 o 
  -2  -7  17       39.23       32.36     44.52 o 
  -1  -7  17      436.77      507.17     78.12 o 
   0  -7  17     5786.19     6227.24    352.59 o 
   1  -7  17     1461.64     1489.40    106.70 o 
   2  -7  17     1685.20     1689.54    111.01 o 
   3  -7  17      120.97      153.95     58.01 o 
   4  -7  17      462.15      507.00    102.63 o 
   5  -7  17      466.06      558.01    153.11 o 
   6  -7  17     1195.15     1272.53    211.44 o 
  -6  -6  17      235.70      212.09     71.50 o 
  -5  -6  17      171.75      254.37     61.93 o 
  -4  -6  17      562.88      585.52     73.69 o 
  -3  -6  17     1467.45     1492.64    118.78 o 
  -2  -6  17      945.05      994.88     78.96 o 
  -1  -6  17     1164.11     1022.11     92.06 o 
   0  -6  17      324.77      332.72     64.18 o 
   1  -6  17     2314.01     2647.60    201.18 o 
   2  -6  17     2092.10     2251.37    173.43 o 
   3  -6  17     1029.80     1278.56    100.55 o 
   4  -6  17        2.91      -36.46     65.13 o 
   5  -6  17       32.75       51.04     80.69 o 
   6  -6  17      891.61      909.43    177.90 o 
  -7  -5  17      538.50      480.59     99.75 o 
  -6  -5  17     2209.85     2132.41    121.47 o 
  -5  -5  17      588.75      659.20     78.13 o 
  -4  -5  17      139.97      109.39     45.38 o 
  -3  -5  17      736.09      766.17     72.12 o 
  -2  -5  17     3021.69     2934.38    144.17 o 
  -1  -5  17     5018.62     5044.31    227.16 o 
   0  -5  17     4633.78     4603.64    132.56 o 
   1  -5  17       12.30       28.23     37.16 o 
   2  -5  17      305.64      341.52     61.37 o 
   3  -5  17     1409.03     1538.41    125.28 o 
   4  -5  17     1011.94     1107.75    171.10 o 
   5  -5  17      404.38      440.38    134.15 o 
   6  -5  17      230.13      155.54    111.80 o 
  -7  -4  17      742.91      846.12     92.28 o 
  -6  -4  17      306.21      290.13     60.76 o 
  -5  -4  17      737.14      721.25     75.61 o 
  -4  -4  17     3531.43     3528.83    161.22 o 
  -3  -4  17     1749.42     1630.49     87.99 o 
  -2  -4  17       41.86       68.08     34.13 o 
  -1  -4  17      493.05      524.41     56.56 o 
   0  -4  17     3099.57     3166.31    107.67 o 
   1  -4  17     1982.94     1626.47    477.12 o 
   2  -4  17      899.19      870.30     67.97 o 
   3  -4  17        8.77       -1.46     57.84 o 
   4  -4  17     1128.92     1069.84    162.35 o 
   5  -4  17      620.67      750.49    152.14 o 
   6  -4  17     1443.18     1433.90    206.58 o 
  -8  -3  17      901.49      969.85    118.47 o 
  -7  -3  17     1654.37     1746.20    110.72 o 
  -6  -3  17      527.25      500.50     79.90 o 
  -5  -3  17      192.71      140.60     45.49 o 
  -4  -3  17     1338.45     1333.44     81.87 o 
  -3  -3  17    14318.28    14175.37    394.22 o 
  -2  -3  17     1344.50     1118.83     69.80 o 
  -1  -3  17      879.89      980.25     66.07 o 
   0  -3  17      104.05      121.30     35.32 o 
   1  -3  17      538.89      670.84     59.11 o 
   2  -3  17     2951.42     2911.12    119.51 o 
   3  -3  17     2917.41     2901.49    314.97 o 
   4  -3  17      579.73      579.26    141.93 o 
   5  -3  17        4.00        8.26     79.23 o 
  -8  -2  17      195.07      228.74     65.01 o 
  -7  -2  17      370.55      406.75     67.39 o 
  -6  -2  17     3858.99     3877.04    136.80 o 
  -5  -2  17      583.68      550.52     62.04 o 
  -4  -2  17     2910.63     2755.31    130.15 o 
  -3  -2  17     1937.34     2005.86     87.57 o 
  -2  -2  17     5207.31     5376.89    131.34 o 
  -1  -2  17     1727.04     1657.13     76.33 o 
   0  -2  17     1871.21     1946.52     81.28 o 
   1  -2  17      213.82      263.75     42.75 o 
   2  -2  17      161.08      220.19     99.16 o 
   3  -2  17     2159.64     2010.38    204.15 o 
   4  -2  17     4533.82     3558.99    274.14 o 
   5  -2  17      467.93      349.97    136.59 o 
  -9  -1  17     1618.33     1603.10    134.81 o 
  -8  -1  17      397.32      422.89     73.06 o 
  -7  -1  17      144.60      137.21     48.95 o 
  -6  -1  17      983.40     1075.00     79.95 o 
  -5  -1  17     2441.81     2319.52     97.84 o 
  -4  -1  17     1338.67     1304.38    157.24 o 
  -3  -1  17     5471.88     5577.35    208.60 o 
  -2  -1  17       80.56      152.32     54.81 o 
  -1  -1  17      993.98     1017.78     99.67 o 
   0  -1  17     1802.19     1986.43    153.11 o 
   1  -1  17     3452.31     3172.87    153.40 o 
   2  -1  17      716.66      780.14    141.93 o 
   3  -1  17      406.39      409.27    128.81 o 
   4  -1  17     2068.89     1793.11    210.95 o 
   5  -1  17      927.65      849.65    182.28 o 
   6  -1  17      623.22      519.12    181.30 o 
  -8   0  17     2200.08     2126.91    168.03 o 
  -7   0  17     3051.65     3111.97    245.95 o 
  -6   0  17     1838.87     1868.86    144.00 o 
  -5   0  17      139.05      190.13     64.96 o 
  -4   0  17       34.80       24.12     42.63 o 
  -3   0  17      865.04      783.23     94.69 o 
  -2   0  17     2792.64     3016.42    153.07 o 
  -1   0  17      412.28      411.36     74.92 o 
   0   0  17      520.70      582.94     83.46 o 
   1   0  17     3629.94     3767.86    167.40 o 
   2   0  17     1002.86     1029.98    165.75 o 
   3   0  17     2022.54     2033.71    216.79 o 
   4   0  17      729.51      723.76    171.10 o 
   5   0  17      302.48      436.00    160.89 o 
  -9   1  17     1365.34     1474.95    171.58 o 
  -8   1  17      143.55      205.51     84.52 o 
  -7   1  17     1988.75     1977.30    192.00 o 
  -6   1  17     6057.69     5697.20    227.36 o 
  -5   1  17     4393.50     4220.77    192.80 o 
  -4   1  17      649.04      501.31     83.51 o 
  -3   1  17      277.92      303.91     68.68 o 
  -2   1  17     1106.67      883.92     97.50 o 
  -1   1  17     3295.15     3262.26    158.23 o 
   0   1  17     6878.98     6896.09    409.51 o 
   1   1  17       96.64      163.80     94.78 o 
   2   1  17       56.02       43.26     86.52 o 
   3   1  17       46.69      134.15    111.31 o 
   4   1  17     1662.53     1743.53    231.85 o 
   5   1  17      552.16      472.46    172.55 o 
 -10   2  17      253.78      204.15    141.93 o 
  -9   2  17     2683.94     2572.60    189.53 o 
  -8   2  17     1037.71      978.80    128.34 o 
  -7   2  17      319.52      363.27     85.76 o 
  -6   2  17      114.96      126.53     63.44 o 
  -5   2  17     3347.92     2879.38    206.34 o 
  -4   2  17     2104.99     1973.70    134.21 o 
  -3   2  17     2456.85     2445.12    144.23 o 
  -2   2  17      419.41      398.88     78.02 o 
  -1   2  17     1050.84      906.53    100.11 o 
   0   2  17     3891.94     3929.78    188.59 o 
   1   2  17     3854.78     4002.77    281.92 o 
   2   2  17      387.64      452.04    139.02 o 
   3   2  17      124.53      221.16    121.03 o 
   4   2  17        7.48       52.01    119.09 o 
 -10   3  17        6.86       10.68     83.46 o 
  -9   3  17      836.91      845.12    128.30 o 
  -8   3  17     2328.41     2148.45    164.63 o 
  -7   3  17      856.76      872.65    121.76 o 
  -6   3  17     2811.02     2663.67    162.23 o 
  -5   3  17        8.85       41.39     49.80 o 
  -4   3  17      432.70      336.23     75.44 o 
  -3   3  17     2048.34     2092.44    136.22 o 
  -2   3  17     5373.49     5264.11    206.76 o 
  -1   3  17     1211.43     1150.52    143.88 o 
   0   3  17      448.04      540.51    138.53 o 
   1   3  17      883.79     1182.12    186.65 o 
   2   3  17     1698.93     1542.78    213.38 o 
   3   3  17      372.82      331.01    137.56 o 
 -10   4  17     1010.38     1166.49    156.61 o 
  -9   4  17      578.67      669.69    121.74 o 
  -8   4  17        4.79       11.23     61.55 o 
  -7   4  17       28.69       31.01     57.60 o 
  -6   4  17      746.87      947.38    115.02 o 
  -5   4  17     3541.03     3293.95    176.66 o 
  -4   4  17       32.20       40.39     51.76 o 
  -3   4  17       77.48       66.63     54.78 o 
  -2   4  17     1998.06     1967.89    152.63 o 
  -1   4  17     1597.81     1497.86    124.20 o 
   0   4  17      951.07     1238.50    182.28 o 
   1   4  17     1351.74     1183.58    191.51 o 
   2   4  17      169.34      203.18    131.24 o 
   3   4  17      283.32      237.69    143.39 o 
 -10   5  17      776.54      863.89    143.66 o 
  -9   5  17     1401.24     1432.40    155.67 o 
  -8   5  17     1872.61     1964.54    161.09 o 
  -7   5  17      456.89      493.04    101.59 o 
  -6   5  17      720.81      657.09    103.94 o 
  -5   5  17     3732.78     3418.96    182.84 o 
  -4   5  17     3104.74     2780.28    185.19 o 
  -3   5  17     2948.76     2679.83    162.03 o 
  -2   5  17      232.20      156.01     65.99 o 
  -1   5  17      309.27      286.85     78.07 o 
   0   5  17       23.19       48.12     86.52 o 
   1   5  17     1338.28     1102.89    191.02 o 
   2   5  17     1031.01     1070.81    216.30 o 
  -9   6  17        2.27       10.09     75.07 o 
  -8   6  17     1216.07     1166.76    137.48 o 
  -7   6  17      989.54     1115.95    131.98 o 
  -6   6  17     1714.25     1632.08    236.72 o 
  -5   6  17      440.05      504.35     94.95 o 
  -4   6  17      843.06      955.18    118.17 o 
  -3   6  17     1535.05     1448.42    131.45 o 
  -2   6  17     1853.16     1779.81    144.44 o 
  -1   6  17      495.35      404.41    127.84 o 
   0   6  17      190.88      325.67    128.32 o 
   1   6  17        9.87       30.62    110.34 o 
  -9   7  17     1300.81     1392.59    233.80 o 
  -8   7  17       11.04      -13.70     69.48 o 
  -7   7  17     1049.59     1124.80    136.96 o 
  -6   7  17      852.21      766.35    115.61 o 
  -5   7  17     2007.62     1956.06    152.71 o 
  -4   7  17      455.17      493.01    100.96 o 
  -3   7  17       51.40       99.16    102.56 o 
  -2   7  17      141.22      162.16     80.62 o 
  -1   7  17     1254.99     1320.16    214.36 o 
   0   7  17      831.74      831.18    199.77 o 
  -8   8  17     1872.74     1517.02    242.55 o 
  -7   8  17       60.52       32.17     73.92 o 
  -6   8  17       34.34        3.89     84.58 o 
  -5   8  17      121.79      141.59     83.35 o 
  -4   8  17      954.57     1101.45    139.26 o 
  -3   8  17      420.01      388.01    102.54 o 
  -2   8  17      785.02      889.50    188.59 o 
  -1   8  17       99.96      156.03    133.18 o 
  -7   9  17     1564.24     1432.44    238.17 o 
  -6   9  17      458.62      523.50    178.39 o 
  -5   9  17      642.95      619.72    123.82 o 
  -4   9  17        7.58       24.11     76.13 o 
  -3   9  17       66.47      149.37     99.95 o 
  -1 -10  18      198.02      164.20     80.83 o 
   0 -10  18       86.71       48.32     69.93 o 
   1 -10  18      145.32      142.96     77.71 o 
   2 -10  18      481.10      469.09     94.49 o 
   3 -10  18     1089.62     1150.45    123.53 o 
   4 -10  18       74.55       87.90     71.96 o 
  -3  -9  18      557.53      532.24    191.02 o 
  -2  -9  18     1057.93     1053.98    119.40 o 
  -1  -9  18     1317.01     1366.18    126.07 o 
   0  -9  18      416.86      416.62     81.62 o 
   1  -9  18        1.94       12.79     47.35 o 
   2  -9  18        8.39       25.42     54.59 o 
   3  -9  18     1172.04     1420.19    123.63 o 
   4  -9  18     1732.24     2000.29    142.21 o 
   5  -9  18      677.53      747.57    192.00 o 
  -4  -8  18     1574.42     1515.79    139.17 o 
  -3  -8  18      791.20      908.81    114.32 o 
  -2  -8  18        2.84        6.55     54.99 o 
  -1  -8  18      244.55      306.87     70.73 o 
   0  -8  18     2944.59     2963.28    215.78 o 
   1  -8  18     1142.90     1246.32    110.51 o 
   2  -8  18      623.04      676.11     90.34 o 
   3  -8  18      296.20      402.42     78.78 o 
   4  -8  18     1234.14     1408.41    149.09 o 
   5  -8  18     1077.23     1148.09    209.01 o 
  -5  -7  18      252.50      264.47     75.69 o 
  -4  -7  18      377.60      373.71     83.95 o 
  -3  -7  18      745.57      853.74    101.26 o 
  -2  -7  18      336.20      331.34     70.72 o 
  -1  -7  18      718.61      635.94     84.61 o 
   0  -7  18      337.85      419.42     74.51 o 
   1  -7  18     3222.82     3445.36    357.13 o 
   2  -7  18     1164.75     1441.20    124.65 o 
   3  -7  18     2246.90     2449.12    223.13 o 
   4  -7  18        6.57      -20.90     76.80 o 
   5  -7  18      145.66      158.46    114.71 o 
   6  -7  18      507.71      500.16    169.64 o 
  -6  -6  18     2541.12     2687.18    145.78 o 
  -5  -6  18     1275.43     1234.12    118.42 o 
  -4  -6  18      164.18      180.15     55.82 o 
  -3  -6  18       26.88       47.04     43.63 o 
  -2  -6  18      236.23      245.58     53.65 o 
  -1  -6  18     1181.17     1146.56    142.31 o 
   0  -6  18     3463.86     3749.60    152.03 o 
   1  -6  18       18.72       65.53     47.02 o 
   2  -6  18      379.71      435.06     72.01 o 
   3  -6  18      780.22      947.61     94.47 o 
   4  -6  18      775.50      766.04    158.94 o 
   5  -6  18      309.89      419.48    137.07 o 
   6  -6  18      140.71      177.41    128.81 o 
  -6  -5  18      156.53      161.37     61.30 o 
  -5  -5  18     1460.45     1479.74    122.29 o 
  -4  -5  18     1828.59     1601.39    107.35 o 
  -3  -5  18     1284.21     1281.96     92.96 o 
  -2  -5  18        1.78       -1.46     33.70 o 
  -1  -5  18       26.56       50.16     36.84 o 
   0  -5  18     3068.91     3356.52    118.62 o 
   1  -5  18     2867.91     2937.45    131.94 o 
   2  -5  18      581.22      654.26     78.91 o 
   3  -5  18       88.61       76.80     86.03 o 
   4  -5  18      284.75      342.19    121.03 o 
   5  -5  18      186.95      106.94     94.30 o 
   6  -5  18     1176.54     1253.57    206.09 o 
  -7  -4  18      970.76      955.46     98.86 o 
  -6  -4  18     1479.04     1546.62    122.20 o 
  -5  -4  18       13.10       41.97     44.17 o 
  -4  -4  18      280.69      267.58     54.51 o 
  -3  -4  18     5419.20     5134.95    218.54 o 
  -2  -4  18     4504.74     4581.19    140.88 o 
  -1  -4  18     1046.75     1060.09     73.84 o 
   0  -4  18      335.01      375.81     50.93 o 
   1  -4  18      837.93      658.04    213.80 o 
   2  -4  18     3216.22     3399.05    137.94 o 
   3  -4  18     1622.85     1513.13    179.36 o 
   4  -4  18      278.42      345.11    124.92 o 
   5  -4  18       13.62       65.13     91.38 o 
  -8  -3  18      321.64      425.96    121.81 o 
  -7  -3  18       34.96       66.65     58.79 o 
  -6  -3  18     1560.60     1358.10     97.80 o 
  -5  -3  18      450.24      498.99     65.67 o 
  -4  -3  18      409.96      398.22     58.26 o 
  -3  -3  18        8.03        7.40     31.40 o 
  -2  -3  18     9295.74     9289.40    182.39 o 
  -1  -3  18     1735.29     1815.56     85.41 o 
   0  -3  18     1831.50     1825.98     84.72 o 
   1  -3  18      684.53      783.17     64.48 o 
   2  -3  18      397.37      488.23     82.13 o 
   3  -3  18      903.99      716.46    143.39 o 
  -8  -2  18      804.59      779.19    103.59 o 
  -7  -2  18      476.69      461.59     73.27 o 
  -6  -2  18        8.88       24.34     39.96 o 
  -5  -2  18     2231.01     2263.17    104.05 o 
  -4  -2  18     2276.05     2194.00     97.17 o 
  -3  -2  18     5448.61     5270.93    137.85 o 
  -2  -2  18       39.66       58.68     53.61 o 
  -1  -2  18      726.48      709.73     93.10 o 
   0  -2  18      444.03      453.41     79.72 o 
   1  -2  18     1344.17     1261.34    110.48 o 
   2  -2  18      423.42      473.92    124.92 o 
   3  -2  18      773.30      663.00    146.79 o 
   4  -2  18      698.41      755.35    161.37 o 
  -8  -1  18     1150.10     1139.03    147.42 o 
  -7  -1  18     1045.73     1080.48    143.15 o 
  -6  -1  18     2442.89     2523.36    168.02 o 
  -5  -1  18        3.03        9.88     50.12 o 
  -4  -1  18     1185.19     1147.27    117.15 o 
  -3  -1  18     2732.16     2749.45    157.41 o 
  -2  -1  18     5173.61     4881.35    198.99 o 
  -1  -1  18      812.80      768.06     95.67 o 
   0  -1  18      543.52      649.86     90.36 o 
   1  -1  18      678.57      633.79     90.61 o 
   2  -1  18     1329.58     1466.47    185.19 o 
   3  -1  18     2318.92     2470.68    236.72 o 
   4  -1  18     1266.72     1112.12    192.00 o 
   5  -1  18      159.85      192.00    137.07 o 
  -9   0  18     1346.18     1504.15    167.18 o 
  -8   0  18       32.17       50.33     70.42 o 
  -7   0  18     1443.21     1418.04    142.37 o 
  -6   0  18     4721.80     4599.12    216.19 o 
  -5   0  18     3475.60     3590.71    186.46 o 
  -4   0  18      697.15      579.00     91.94 o 
  -3   0  18        7.16       46.51     48.22 o 
  -2   0  18     1075.42      918.81    102.77 o 
  -1   0  18     1890.03     1794.44    126.92 o 
   0   0  18     3399.87     3552.74    170.27 o 
   1   0  18     1846.36     1842.20    199.77 o 
   2   0  18      260.23      240.12    114.71 o 
   3   0  18      262.05      264.42    122.49 o 
   4   0  18     2148.79     2296.67    253.73 o 
   5   0  18      940.67      887.56    202.20 o 
  -9   1  18     1223.14     1367.79    160.33 o 
  -8   1  18     2006.78     1837.71    161.68 o 
  -7   1  18       94.97      124.35     74.18 o 
  -6   1  18      647.40      709.03    108.42 o 
  -5   1  18     2136.38     2082.43    164.05 o 
  -4   1  18     1475.22     1409.38    124.58 o 
  -3   1  18     1244.62     1294.31    171.10 o 
  -2   1  18      987.35     1044.09    108.33 o 
  -1   1  18      840.87      929.25    103.78 o 
   0   1  18      842.20      953.23    106.41 o 
   1   1  18     4893.42     4787.29    305.74 o 
   2   1  18      893.36     1012.97    177.41 o 
   3   1  18      136.67      173.53    119.09 o 
   4   1  18       25.12       42.29    124.92 o 
  -9   2  18        3.02       -4.31     80.81 o 
  -8   2  18     1966.08     2085.78    166.57 o 
  -7   2  18     2213.58     2050.12    157.73 o 
  -6   2  18     2278.08     2183.47    154.07 o 
  -5   2  18      224.33      239.60     71.56 o 
  -4   2  18       32.27       18.64     48.63 o 
  -3   2  18       59.88       81.32     51.87 o 
  -2   2  18     6429.64     6258.62    228.53 o 
  -1   2  18      884.85      797.45    101.59 o 
   0   2  18       81.37       77.50     58.48 o 
   1   2  18      547.21      553.63    150.68 o 
   2   2  18     1923.61     2150.37    240.12 o 
   3   2  18      223.43      258.59    134.64 o 
   4   2  18      567.44      517.18    175.96 o 
  -9   3  18      695.96      697.59    127.61 o 
  -8   3  18       28.16       78.73     69.90 o 
  -7   3  18      425.99      396.32     93.60 o 
  -6   3  18     1364.12     1316.02    132.80 o 
  -5   3  18     3721.45     3796.99    191.42 o 
  -4   3  18      480.62      343.83     79.91 o 
  -3   3  18      630.90      582.43     94.43 o 
  -2   3  18      500.93      634.59     97.16 o 
  -1   3  18     4339.44     4515.21    201.43 o 
   0   3  18     1829.28     1651.66    202.69 o 
   1   3  18      930.13      850.13    171.58 o 
   2   3  18       99.82      134.64    127.35 o 
   3   3  18       46.06      109.37    128.32 o 
  -9   4  18     1539.59     1649.99    167.46 o 
  -8   4  18     2394.16     2433.07    179.43 o 
  -7   4  18      242.03      263.49     86.70 o 
  -6   4  18      599.69      663.53    143.88 o 
  -5   4  18     1227.27     1161.01    124.49 o 
  -4   4  18     3988.02     3972.52    196.93 o 
  -3   4  18      790.79      739.86    121.27 o 
  -2   4  18     1355.06     1386.13    130.53 o 
  -1   4  18      108.57      143.16     67.84 o 
   0   4  18      309.86      198.80    110.82 o 
   1   4  18     1488.39     1559.31    224.08 o 
   2   4  18     1024.06     1159.27    214.84 o 
  -9   5  18       79.99       79.73     83.80 o 
  -8   5  18      957.59      754.33    124.65 o 
  -7   5  18      473.11      449.57    100.53 o 
  -6   5  18     1334.15     1163.13    129.63 o 
  -5   5  18     1117.54     1036.85    123.34 o 
  -4   5  18     1843.56     1914.19    147.40 o 
  -3   5  18     2743.13     2532.41    170.37 o 
  -2   5  18     1640.13     1673.17    141.38 o 
  -1   5  18      914.00     1008.59    180.33 o 
   0   5  18      224.79      256.64    121.03 o 
   1   5  18       22.25       10.21    111.31 o 
  -9   6  18      713.86      754.44    134.24 o 
  -8   6  18      468.27      491.74    112.85 o 
  -7   6  18       95.37      150.13     76.37 o 
  -6   6  18       97.99       67.81     64.94 o 
  -5   6  18     2518.06     2553.44    172.70 o 
  -4   6  18     1261.97     1312.73    135.76 o 
  -3   6  18       86.07       99.62     67.68 o 
  -2   6  18       99.26      110.81     69.55 o 
  -1   6  18     1114.91     1111.64    194.43 o 
   0   6  18      237.59      356.29    152.63 o 
  -9   7  18      495.63      521.07    170.12 o 
  -8   7  18     2113.55     2033.79    175.05 o 
  -7   7  18      233.07      258.91     94.59 o 
  -6   7  18        1.23      -30.38     55.32 o 
  -5   7  18      136.79      195.44     80.53 o 
  -4   7  18     1394.87     1518.75    150.71 o 
  -3   7  18      938.24      965.33    181.79 o 
  -2   7  18      845.70      952.21    191.02 o 
  -1   7  18        1.83       22.36    118.11 o 
  -7   8  18     2693.54     2547.59    191.91 o 
  -6   8  18      310.53      304.80     97.16 o 
  -5   8  18      590.87      710.14    124.10 o 
  -4   8  18        2.59       21.06     71.94 o 
  -3   8  18      148.29      114.33     92.65 o 
  -2   8  18      790.59     1002.27    208.04 o 
  -5   9  18      757.84      866.22    142.35 o 
  -4   9  18      516.25      641.07    135.85 o 
   0 -10  19      523.80      554.60    169.15 o 
   1 -10  19       21.96       44.14     70.83 o 
   2 -10  19        4.00       19.42     69.21 o 
   3 -10  19      480.81      898.74    208.04 o 
  -2  -9  19       14.16       -4.28     66.23 o 
  -1  -9  19      357.63      487.48     96.02 o 
   0  -9  19     1027.00     1167.38    162.95 o 
   1  -9  19      433.83      494.42     92.38 o 
   2  -9  19      162.89      185.78     73.17 o 
   3  -9  19      277.40      388.97     88.40 o 
   4  -9  19      369.91      536.46    124.79 o 
  -3  -8  19     1774.94     1859.38    146.12 o 
  -2  -8  19      943.29      959.09    111.00 o 
  -1  -8  19      405.01      435.57     80.79 o 
   0  -8  19        0.06        9.55     47.57 o 
   1  -8  19     1360.26     1584.58    123.71 o 
   2  -8  19      265.05      245.80     70.00 o 
   3  -8  19     1898.89     2046.87    135.04 o 
   4  -8  19      675.32      841.26    132.64 o 
   5  -8  19       66.40       42.77    114.23 o 
  -4  -7  19      147.52      150.97     74.48 o 
  -3  -7  19        6.37       61.12     56.86 o 
  -2  -7  19      394.84      426.99     81.63 o 
  -1  -7  19      585.40      604.26     87.61 o 
   0  -7  19     2581.33     2866.19    147.66 o 
   1  -7  19      143.36      141.73     58.78 o 
   2  -7  19       47.53       88.00     56.79 o 
   3  -7  19      400.52      546.37     85.12 o 
   4  -7  19     1354.16     1453.83    209.50 o 
   5  -7  19      338.68      575.50    169.64 o 
  -5  -6  19     2302.82     2537.81    140.95 o 
  -4  -6  19     1083.15     1255.57     99.05 o 
  -3  -6  19      967.76     1014.82     89.25 o 
  -2  -6  19       67.16       64.22     50.18 o 
  -1  -6  19       90.89       68.97     48.45 o 
   0  -6  19     1153.89     1255.72    103.48 o 
   1  -6  19     7033.27     7497.00    356.96 o 
   2  -6  19      501.36      549.87     82.79 o 
   3  -6  19      271.48      290.93     89.24 o 
   4  -6  19      432.23      579.39    150.20 o 
   5  -6  19      387.07      170.12    125.89 o 
  -6  -5  19     1361.72     1306.36    108.02 o 
  -5  -5  19        8.31       11.19     46.61 o 
  -4  -5  19      379.86      458.39     71.43 o 
  -3  -5  19     1208.88     1153.88     99.41 o 
  -2  -5  19     1898.39     1917.38    141.79 o 
  -1  -5  19      486.06      558.69     65.40 o 
   0  -5  19      485.90      506.13     73.84 o 
   1  -5  19     2090.62     2537.60    127.61 o 
   2  -5  19     1846.29     2128.94    122.83 o 
   3  -5  19      948.92     1059.63    172.07 o 
   4  -5  19      210.41      261.02    114.23 o 
   5  -5  19        1.34       40.34     92.84 o 
  -7  -4  19      142.76      165.17     68.70 o 
  -6  -4  19     1124.53     1291.02    101.91 o 
  -5  -4  19     1704.94     1653.48    107.83 o 
  -4  -4  19      214.98      230.85     54.82 o 
  -3  -4  19       44.69       30.82     37.76 o 
  -2  -4  19     1859.35     2062.45     99.90 o 
  -1  -4  19     2704.87     2804.45    168.87 o 
   0  -4  19     1679.59     1862.89     93.75 o 
   1  -4  19      623.29      674.47     66.45 o 
   2  -4  19      457.90      559.25     76.46 o 
   3  -4  19      346.11      441.35    124.43 o 
  -7  -3  19      154.56      218.51     63.26 o 
  -6  -3  19      309.52      404.71     68.46 o 
  -5  -3  19     1004.90      986.13     84.30 o 
  -4  -3  19     1315.31     1206.67    105.24 o 
  -3  -3  19     3612.22     3596.78    123.86 o 
  -2  -3  19      823.69      808.00     68.40 o 
  -1  -3  19      274.41      307.75     50.68 o 
   0  -3  19      571.75      731.35     97.77 o 
   1  -3  19     2072.59     2223.38    143.98 o 
   2  -3  19      819.55      783.06    146.31 o 
   3  -3  19      501.47      362.61    128.32 o 
  -8  -2  19     1983.96     2044.27    185.08 o 
  -7  -2  19      406.29      420.07    109.19 o 
  -6  -2  19     1770.34     1807.28    159.08 o 
  -5  -2  19      563.07      519.45    101.20 o 
  -4  -2  19     1484.95     1640.83    139.69 o 
  -3  -2  19     2705.49     2707.23    191.27 o 
  -2  -2  19     6127.90     5857.77    224.21 o 
  -1  -2  19      680.09      739.71     97.61 o 
   0  -2  19      235.08      274.77     71.78 o 
   1  -2  19       49.59       58.86     67.56 o 
   2  -2  19     1474.94     1496.60    185.68 o 
   3  -2  19     1580.88     1514.10    203.18 o 
   4  -2  19     1938.88     1921.43    230.88 o 
  -8  -1  19       44.82       47.22     84.73 o 
  -7  -1  19      215.26      316.00     96.89 o 
  -6  -1  19      933.85     1031.43    129.38 o 
  -5  -1  19     4733.57     4493.24    215.67 o 
  -4  -1  19      422.75      525.25     93.41 o 
  -3  -1  19      151.04      121.89     62.87 o 
  -2  -1  19     2633.08     2592.40    155.46 o 
  -1  -1  19     2127.13     2316.90    146.92 o 
   0  -1  19      562.72      686.96     95.54 o 
   1  -1  19     2122.47     2114.88    209.01 o 
   2  -1  19       20.92       60.27     96.24 o 
   3  -1  19      470.05      648.90    160.40 o 
   4  -1  19     2291.88     1866.02    242.55 o 
   5  -1  19     1048.16     1014.91    206.09 o 
  -9   0  19      290.57      252.76    168.67 o 
  -8   0  19     2203.14     2166.68    182.48 o 
  -7   0  19      235.57      201.44     83.23 o 
  -6   0  19      169.41      119.43     69.75 o 
  -5   0  19     1738.17     1833.86    142.11 o 
  -4   0  19     1755.10     1711.01    203.18 o 
  -3   0  19     2625.85     2752.60    162.36 o 
  -2   0  19     1472.39     1446.02    123.40 o 
  -1   0  19      774.29      901.73    106.03 o 
   0   0  19      172.74      266.37     71.77 o 
   1   0  19     2375.65     2358.40    222.62 o 
   2   0  19     1984.07     2146.48    227.97 o 
   3   0  19      256.75      265.39    136.59 o 
   4   0  19       11.73       -4.86    111.31 o 
  -9   1  19      390.55      390.70    118.57 o 
  -8   1  19      915.32     1093.23    143.67 o 
  -7   1  19     3304.89     3123.60    194.53 o 
  -6   1  19     1464.04     1466.48    142.08 o 
  -5   1  19      163.20      151.65     71.01 o 
  -4   1  19      157.03      208.67     72.52 o 
  -3   1  19       58.74      133.02     61.69 o 
  -2   1  19     3003.84     3092.79    169.70 o 
  -1   1  19     1716.84     1600.92    126.99 o 
   0   1  19       10.85        3.06     50.34 o 
   1   1  19       76.67       -5.35     73.88 o 
   2   1  19     1494.69     1604.03    220.19 o 
   3   1  19      583.23      633.35    176.93 o 
   4   1  19      689.72      573.56    180.33 o 
  -9   2  19      849.08     1017.88    149.85 o 
  -8   2  19      390.86      375.97    102.56 o 
  -7   2  19     1163.83     1189.49    138.29 o 
  -6   2  19     2227.54     2197.68    158.92 o 
  -5   2  19     3908.21     3772.99    193.48 o 
  -4   2  19      604.53      544.36     94.21 o 
  -3   2  19      463.70      443.85     88.81 o 
  -2   2  19      184.82      203.71     69.17 o 
  -1   2  19     3810.27     3902.91    196.86 o 
   0   2  19     2128.82     2366.67    237.20 o 
   1   2  19     1191.42      848.19    177.41 o 
   2   2  19       17.03       21.87    106.45 o 
   3   2  19       79.53       71.94    126.86 o 
  -9   3  19      907.61      918.52    160.16 o 
  -8   3  19     2067.26     2097.93    174.13 o 
  -7   3  19      402.73      330.58     87.88 o 
  -6   3  19       57.92       72.08     57.90 o 
  -5   3  19      276.68      166.41     70.44 o 
  -4   3  19     3361.83     3267.60    182.06 o 
  -3   3  19      692.52      627.92     98.88 o 
  -2   3  19     2560.22     2620.84    162.50 o 
  -1   3  19       22.84        7.60     60.47 o 
   0   3  19      863.20     1025.12    184.22 o 
   1   3  19     1775.18     1855.32    239.63 o 
   2   3  19     1165.29     1251.63    223.11 o 
  -9   4  19      154.27      159.75     96.37 o 
  -8   4  19      669.57      709.55    126.51 o 
  -7   4  19     1464.31     1487.52    150.37 o 
  -6   4  19      611.04      603.75    126.62 o 
  -5   4  19     2208.01     2101.03    281.92 o 
  -4   4  19      565.25      609.13    102.33 o 
  -3   4  19     1520.51     1714.50    146.79 o 
  -2   4  19     1746.80     1630.15    141.53 o 
  -1   4  19     1536.46     1746.44    207.55 o 
   0   4  19      188.33       54.93     96.73 o 
   1   4  19       17.09      -16.53    108.88 o 
   2   4  19     1159.18     1298.77    232.34 o 
  -9   5  19      560.17      468.34    120.47 o 
  -8   5  19      506.35      598.29    119.76 o 
  -7   5  19       15.41       48.95     68.83 o 
  -6   5  19      185.97      155.65     69.95 o 
  -5   5  19     1699.67     1574.03    146.54 o 
  -4   5  19     2131.53     2072.66    174.98 o 
  -3   5  19       96.05       75.44     65.10 o 
  -2   5  19       75.02      118.20     69.95 o 
  -1   5  19      978.63     1143.72    193.46 o 
   0   5  19      356.87      588.14    165.75 o 
   1   5  19      747.01      852.08    207.07 o 
  -9   6  19      687.39      797.15    199.29 o 
  -8   6  19     1305.18     1337.10    155.10 o 
  -7   6  19     1063.33      882.23    131.82 o 
  -6   6  19       64.56       68.32     70.49 o 
  -5   6  19        5.34        5.02     59.61 o 
  -4   6  19     2936.93     3085.58    191.37 o 
  -3   6  19     1062.31     1182.78    136.07 o 
  -2   6  19     1049.18     1096.81    135.35 o 
  -1   6  19        6.72       33.54    107.91 o 
   0   6  19       97.00      108.88    139.50 o 
  -8   7  19       79.64      205.46    101.91 o 
  -7   7  19     1471.84     1668.78    168.90 o 
  -6   7  19      385.28      422.53    105.46 o 
  -5   7  19      579.20      678.32    120.68 o 
  -4   7  19        1.04      -18.56     66.16 o 
  -3   7  19      749.06      765.07    178.87 o 
  -2   7  19      658.58      781.11    196.37 o 
  -1   7  19     1097.75     1221.98    229.91 o 
  -7   8  19      193.00      414.13    165.26 o 
  -6   8  19      782.92      833.48    137.06 o 
  -5   8  19      384.20      418.63    125.89 o 
  -4   8  19     1112.22     1184.44    154.13 o 
  -3   8  19       18.02       10.78     93.94 o 
  -1  -9  20       64.48       69.09     72.76 o 
   0  -9  20        1.95        2.90     64.67 o 
   1  -9  20      290.98      328.59     88.64 o 
   2  -9  20      309.50      436.36     93.76 o 
   3  -9  20      549.37      627.26    106.99 o 
  -3  -8  20      197.65      216.21     85.08 o 
  -2  -8  20     1211.39     1113.74    122.38 o 
  -1  -8  20      704.35      780.30    104.64 o 
   0  -8  20     1108.25     1122.41    114.83 o 
   1  -8  20      258.33      259.57     74.51 o 
   2  -8  20       25.53       -6.73     53.17 o 
   3  -8  20       57.86       95.24     67.92 o 
   4  -8  20     1551.41     1928.23    256.16 o 
  -4  -7  20      876.74      910.75    116.73 o 
  -3  -7  20     1220.74     1099.84    117.33 o 
  -2  -7  20      161.32      231.63     66.62 o 
  -1  -7  20      128.60      120.19     57.04 o 
   0  -7  20      572.74      692.08     91.80 o 
   1  -7  20     2826.75     3227.14    158.66 o 
   2  -7  20      548.79      710.32     95.03 o 
   3  -7  20      582.42      830.79    123.72 o 
   4  -7  20       63.54      122.98    106.94 o 
  -5  -6  20        2.49       11.43     57.45 o 
  -4  -6  20      516.48      530.16     80.09 o 
  -3  -6  20      485.84      545.70     75.38 o 
  -2  -6  20      700.25      829.72     95.76 o 
  -1  -6  20      192.37      188.45     60.92 o 
   0  -6  20      388.36      506.96     80.10 o 
   1  -6  20     1184.34     1588.06    116.28 o 
   2  -6  20     2240.51     2473.04    140.38 o 
   3  -6  20      871.99     1064.98    183.73 o 
   4  -6  20      809.43      816.11    172.55 o 
   5  -6  20       43.26      100.62    125.89 o 
  -6  -5  20      944.17      981.17    102.17 o 
  -5  -5  20     2458.39     2580.00    132.47 o 
  -4  -5  20      403.23      382.96     69.17 o 
  -3  -5  20       16.25       36.73     45.12 o 
  -2  -5  20       27.88       32.30     41.05 o 
  -1  -5  20     1066.37     1134.19     85.44 o 
   0  -5  20     2098.58     2255.81    125.93 o 
   1  -5  20     1869.57     1903.13    118.97 o 
   2  -5  20      416.20      554.40     82.89 o 
   3  -5  20      109.44       87.49    101.59 o 
   4  -5  20      671.27      802.50    167.69 o 
  -6  -4  20      264.82      326.01     69.76 o 
  -5  -4  20      630.81      659.79     79.92 o 
  -4  -4  20     1749.12     1661.83    103.86 o 
  -3  -4  20     1078.83     1222.27     88.97 o 
  -2  -4  20     2075.67     2108.09    102.69 o 
  -1  -4  20      335.79      312.78     54.96 o 
   0  -4  20      375.87      429.78     59.70 o 
   1  -4  20     3251.70     3742.75    186.70 o 
  -7  -3  20     1038.84     1213.55    156.25 o 
  -6  -3  20      864.67      921.74    135.88 o 
  -5  -3  20     1097.55     1175.46    138.99 o 
  -4  -3  20      658.85      708.37    112.01 o 
  -3  -3  20     1349.97     1488.12    206.58 o 
  -2  -3  20     6957.21     7045.53    255.48 o 
  -1  -3  20     1322.49     1330.96    126.99 o 
   0  -3  20      493.04      453.20     90.21 o 
   1  -3  20        8.23       -1.78     55.17 o 
   2  -3  20     1367.86     1603.05    196.86 o 
  -7  -2  20      436.69      444.33    118.06 o 
  -6  -2  20       78.20      148.42     80.08 o 
  -5  -2  20     2986.26     2821.84    179.72 o 
  -4  -2  20      477.90      400.44     91.49 o 
  -3  -2  20       54.36       73.37     93.81 o 
  -2  -2  20     1375.66     1541.88    133.64 o 
  -1  -2  20     2475.43     2467.28    221.16 o 
   0  -2  20      586.05      651.16    100.87 o 
   1  -2  20     1178.41     1309.21    124.21 o 
   2  -2  20       78.48       54.44     97.70 o 
   3  -2  20      246.84      291.64    134.15 o 
   4  -2  20     1354.40     1196.21    211.44 o 
  -8  -1  20     1611.17     1723.72    177.86 o 
  -7  -1  20      448.47      527.34    118.74 o 
  -6  -1  20       49.62       25.94     72.96 o 
  -5  -1  20      472.55      615.78    108.71 o 
  -4  -1  20     3391.27     3411.27    186.97 o 
  -3  -1  20     2008.36     2016.62    148.80 o 
  -2  -1  20     2008.43     1993.47    145.65 o 
  -1  -1  20      487.40      614.60     98.81 o 
   0  -1  20      381.48      287.05     76.95 o 
   1  -1  20      526.26      767.99    160.89 o 
   2  -1  20     1976.71     2038.08    227.48 o 
   3  -1  20      535.52      637.72    169.64 o 
   4  -1  20        3.24       35.97    124.43 o 
  -8   0  20      319.09      405.28    113.59 o 
  -7   0  20     2250.77     2026.55    173.39 o 
  -6   0  20      739.19      762.36    121.74 o 
  -5   0  20     1319.81     1482.13    143.14 o 
  -4   0  20      273.01      360.18     90.05 o 
  -3   0  20      297.61      369.11     87.45 o 
  -2   0  20     2989.39     2921.88    170.69 o 
  -1   0  20     1910.50     1871.08    257.62 o 
   0   0  20       37.54       47.75     61.45 o 
   1   0  20       91.42      123.95    101.10 o 
   2   0  20     1023.04     1050.88    191.02 o 
   3   0  20     1034.02     1266.69    215.33 o 
   4   0  20     1174.91     1123.79    226.99 o 
  -8   1  20      652.25      588.70    123.96 o 
  -7   1  20      885.48      889.26    131.73 o 
  -6   1  20     1924.89     1887.86    157.07 o 
  -5   1  20     3118.70     3028.09    308.17 o 
  -4   1  20     1539.16     1571.14    138.36 o 
  -3   1  20       93.75      109.55     66.33 o 
  -2   1  20      116.91      115.01     63.56 o 
  -1   1  20     2511.00     2764.15    169.26 o 
   0   1  20     1815.15     1788.73    214.36 o 
   1   1  20     1495.29     1554.93    216.30 o 
   2   1  20       46.56      101.59    112.77 o 
   3   1  20      192.88      103.53    136.10 o 
  -9   2  20       46.07      106.45    133.18 o 
  -8   2  20     1934.33     1914.45    179.45 o 
  -7   2  20      882.90      849.48    128.84 o 
  -6   2  20       58.16       98.17     67.36 o 
  -5   2  20      423.07      454.88     94.74 o 
  -4   2  20     2376.03     2266.69    157.70 o 
  -3   2  20      451.43      613.42    145.82 o 
  -2   2  20     1344.93     1300.18    128.54 o 
  -1   2  20       22.27       34.70     60.50 o 
   0   2  20     1112.86     1251.63    195.40 o 
   1   2  20     1702.48     2167.38    249.84 o 
   2   2  20     1704.50     1765.89    253.24 o 
  -9   3  20       25.96       -0.18     84.94 o 
  -8   3  20      152.19      129.12     91.83 o 
  -7   3  20     2293.31     2426.33    289.70 o 
  -6   3  20     1192.11     1015.92    131.72 o 
  -5   3  20      876.82      843.59    124.92 o 
  -4   3  20       23.01       56.30     60.83 o 
  -3   3  20      385.95      494.48     94.92 o 
  -2   3  20      365.57      330.18     88.97 o 
  -1   3  20     2198.88     2441.07    170.45 o 
   0   3  20      108.18      137.56    111.31 o 
   1   3  20        3.42       17.50    116.66 o 
   2   3  20      536.49      674.18    189.08 o 
  -9   4  20      441.64      385.22    117.37 o 
  -8   4  20      520.53      617.40    129.06 o 
  -7   4  20        7.75       11.51     60.49 o 
  -6   4  20      598.68      733.17    116.96 o 
  -5   4  20     1077.32     1177.41    134.56 o 
  -4   4  20     2453.30     2224.37    161.72 o 
  -3   4  20       51.78       51.53     59.23 o 
  -2   4  20      169.30      126.78     70.76 o 
  -1   4  20     1188.41     1310.93    205.61 o 
   0   4  20     1239.27     1479.59    230.40 o 
   1   4  20      512.92      518.15    172.07 o 
  -8   5  20      875.27      865.41    139.71 o 
  -7   5  20     1357.90     1314.71    153.22 o 
  -6   5  20      177.43      129.91     72.59 o 
  -5   5  20        2.03       16.40     61.25 o 
  -4   5  20     2426.78     2340.83    170.30 o 
  -3   5  20     1706.94     1763.59    151.57 o 
  -2   5  20     1044.64     1267.60    140.74 o 
  -1   5  20      366.29      362.61    146.79 o 
   0   5  20      352.35      376.70    160.89 o 
  -8   6  20       34.04       95.51     86.22 o 
  -7   6  20      727.56      745.77    133.69 o 
  -6   6  20      578.34      662.54    122.97 o 
  -5   6  20      855.96     1030.17    138.30 o 
  -4   6  20       13.38       23.13     71.43 o 
  -3   6  20     1450.30     1569.95    156.75 o 
  -2   6  20      733.28      822.91    192.48 o 
  -1   6  20      812.66     1131.08    223.59 o 
  -7   7  20       11.16       48.34     87.45 o 
  -6   7  20      438.30      565.05    122.18 o 
  -5   7  20      269.44      284.24    106.22 o 
  -4   7  20     1984.05     2243.12    185.24 o 
  -3   7  20      130.77      174.50    133.18 o 
   0  -9  21      674.23      669.80    133.31 o 
   1  -9  21      119.66      115.14     77.02 o 
  -2  -8  21      542.45      617.72    129.12 o 
  -1  -8  21      160.62      256.03     84.83 o 
   0  -8  21      546.18      606.99    102.48 o 
   1  -8  21     1147.47     1308.23    124.68 o 
   2  -8  21      386.10      415.48     89.74 o 
   3  -8  21      425.16      591.49    124.56 o 
  -3  -7  21      182.48      158.40     75.13 o 
  -2  -7  21     1202.76     1326.70    122.89 o 
  -1  -7  21      412.96      409.96     83.67 o 
   0  -7  21      109.05      138.08     62.60 o 
   1  -7  21       57.41      121.60     64.97 o 
   2  -7  21     1144.81     1325.20    119.94 o 
   3  -7  21      418.35      443.32    113.08 o 
   4  -7  21     1114.81     1321.13    226.99 o 
  -4  -6  21      590.67      655.34     89.26 o 
  -3  -6  21       12.43       12.77     57.09 o 
  -2  -6  21       92.25       68.96     56.83 o 
  -1  -6  21     1086.42     1248.67    111.10 o 
   0  -6  21      755.52      885.19     97.00 o 
   1  -6  21     2542.66     2711.16    144.88 o 
   2  -6  21      205.11      274.92     74.59 o 
   3  -6  21      106.39       87.01    103.53 o 
   4  -6  21      382.48      500.16    160.89 o 
  -5  -5  21      726.37      779.47     93.08 o 
  -4  -5  21     1729.64     1721.59    123.57 o 
  -3  -5  21      534.95      603.17     75.53 o 
  -2  -5  21      640.26      788.34     80.86 o 
  -1  -5  21       45.79       20.48     49.59 o 
   0  -5  21      339.58      377.32     73.90 o 
   1  -5  21     3103.55     3748.08    162.05 o 
  -6  -4  21      873.09      876.37    145.05 o 
  -5  -4  21      487.63      558.24    121.77 o 
  -4  -4  21      111.47      159.33     85.48 o 
  -3  -4  21      194.90      313.48     89.36 o 
  -2  -4  21     1342.70     1480.79    143.12 o 
  -1  -4  21     1388.26     1451.67    139.51 o 
   0  -4  21      125.44      184.46     75.61 o 
   1  -4  21       22.25       -2.92     81.66 o 
  -7  -3  21      307.47      365.52    165.75 o 
  -6  -3  21      102.93      131.81     93.29 o 
  -5  -3  21     1565.62     1636.43    161.73 o 
  -4  -3  21     1095.72     1117.34    136.10 o 
  -3  -3  21       40.40        7.87     63.70 o 
  -2  -3  21       19.18       60.46     65.46 o 
  -1  -3  21     2705.17     2889.79    174.56 o 
   0  -3  21     1257.33     1295.00    130.03 o 
   1  -3  21     1366.89     1550.90    141.71 o 
   2  -3  21       37.62      -14.10     93.33 o 
  -7  -2  21      538.07      586.87    128.74 o 
  -6  -2  21      261.77      347.03    107.68 o 
  -5  -2  21       93.09      101.68     75.08 o 
  -4  -2  21     3227.66     3243.45    192.92 o 
  -3  -2  21     1099.02     1171.45    131.45 o 
  -2  -2  21     2181.21     2271.53    160.30 o 
  -1  -2  21        0.68       42.06     60.73 o 
   0  -2  21      199.45      282.90     82.66 o 
   1  -2  21      341.56      346.57    126.38 o 
   2  -2  21     1055.28     1220.03    197.83 o 
   3  -2  21      269.60      201.72    135.13 o 
  -7  -1  21     2260.15     2038.01    181.30 o 
  -6  -1  21      233.63      301.36     98.99 o 
  -5  -1  21     2255.33     2360.86    175.91 o 
  -4  -1  21       72.99      152.13     70.16 o 
  -3  -1  21     1668.53     1681.43    147.09 o 
  -2  -1  21     3340.61     3515.32    191.95 o 
  -1  -1  21     2298.67     2236.20    157.02 o 
   0  -1  21       50.94       60.56     63.63 o 
   1  -1  21      232.76      177.90    117.14 o 
   2  -1  21      417.41      588.14    164.78 o 
   3  -1  21      904.28     1080.53    213.38 o 
  -8   0  21      854.67     1013.45    217.27 o 
  -7   0  21      389.79      457.02    118.43 o 
  -6   0  21      598.35      624.13    120.57 o 
  -5   0  21     1974.53     1977.55    161.04 o 
  -4   0  21     3120.59     3012.60    182.93 o 
  -3   0  21      401.94      405.63     93.51 o 
  -2   0  21      129.02      169.88     75.34 o 
  -1   0  21     1445.29     1780.88    143.43 o 
   0   0  21     1168.31     1264.14    131.25 o 
   1   0  21      958.86     1048.45    189.57 o 
   2   0  21      462.71      395.66    158.46 o 
   3   0  21       40.27       60.27    122.00 o 
  -8   1  21      849.77      752.47    138.54 o 
  -7   1  21     1309.57     1327.80    179.12 o 
  -6   1  21      172.31      254.11     92.18 o 
  -5   1  21      303.61      321.71     89.82 o 
  -4   1  21     1829.73     1809.76    301.61 o 
  -3   1  21     1124.73     1094.03    145.09 o 
  -2   1  21      696.82      951.52    171.34 o 
  -1   1  21      286.84      364.78     87.82 o 
   0   1  21      840.04      752.92    173.04 o 
   1   1  21      513.64      671.26    175.96 o 
   2   1  21     1382.25     1680.34    245.95 o 
  -8   2  21       12.82       21.85     84.82 o 
  -7   2  21     2631.23     2789.95    197.70 o 
  -6   2  21     1803.93     1760.25    158.17 o 
  -5   2  21      714.47      575.35    108.66 o 
  -4   2  21        4.91       -6.79     57.30 o 
  -3   2  21       88.54      150.52     72.38 o 
  -2   2  21      226.06      245.87     80.00 o 
  -1   2  21     2670.43     2851.35    181.45 o 
   0   2  21      408.35      443.78    145.82 o 
   1   2  21        4.02        1.94    117.14 o 
   2   2  21      183.06      168.18    141.93 o 
  -8   3  21      410.47      446.25    121.23 o 
  -7   3  21       50.00       41.11     82.01 o 
  -6   3  21     1700.38     1731.13    157.40 o 
  -5   3  21     1332.74     1385.59    145.89 o 
  -4   3  21     1826.67     1779.91    152.07 o 
  -3   3  21      105.84       77.84     63.64 o 
  -2   3  21      320.93      350.95     94.96 o 
  -1   3  21      525.54      543.42    155.54 o 
   0   3  21     2536.19     2634.00    283.86 o 
   1   3  21      416.50      282.89    154.57 o 
  -8   4  21      604.40      623.69    132.24 o 
  -7   4  21     1671.87     1586.80    213.38 o 
  -6   4  21       87.66      118.29     78.00 o 
  -5   4  21        0.95      -15.53     58.75 o 
  -4   4  21     1015.41     1139.34    135.54 o 
  -3   4  21      938.67     1054.09    130.92 o 
  -2   4  21      663.39      726.14    117.90 o 
  -1   4  21      477.51      393.72    155.06 o 
   0   4  21      360.13      390.80    161.86 o 
  -8   5  21      153.30      164.78    134.64 o 
  -7   5  21      585.01      516.30    119.05 o 
  -6   5  21      722.43      694.28    127.61 o 
  -5   5  21      733.85      689.34    123.22 o 
  -4   5  21      450.49      575.52    111.97 o 
  -3   5  21      722.06      818.76    130.46 o 
  -2   5  21      667.52      769.45    190.54 o 
  -1   5  21      817.68      726.67    188.59 o 
  -7   6  21      189.83      185.99    104.78 o 
  -6   6  21      113.58       59.44     87.57 o 
  -5   6  21      282.09      270.05    101.92 o 
  -4   6  21     1988.04     1843.89    178.39 o 
  -3   6  21      393.13      374.52    106.12 o 
  -2   6  21      157.74      177.90    145.82 o 
  -5   7  21        9.37      -46.79     79.99 o 
  -4   7  21      237.00      243.95    103.45 o 
  -1  -8  22      752.54      891.92    138.81 o 
   0  -8  22       82.97      125.88     77.10 o 
   1  -8  22       27.21       54.13     72.76 o 
  -3  -7  22      266.30      280.11    105.85 o 
  -2  -7  22       15.99       24.63     66.18 o 
  -1  -7  22      710.31      802.69    108.56 o 
   0  -7  22      417.83      514.43     92.72 o 
   1  -7  22      788.86     1025.09    112.13 o 
   2  -7  22      168.07      155.27     74.00 o 
   3  -7  22       37.16       10.63     86.54 o 
  -4  -6  22     1710.48     1850.90    174.59 o 
  -3  -6  22      973.90     1017.97    112.67 o 
  -2  -6  22      716.78      781.53    100.39 o 
  -1  -6  22        0.38      -19.33     48.93 o 
   0  -6  22      315.01      370.21     80.34 o 
   1  -6  22     1047.12     1156.54    112.38 o 
  -5  -5  22      533.51      482.18    179.85 o 
  -4  -5  22      119.51      117.28     95.67 o 
  -3  -5  22      330.58      374.26    103.71 o 
  -2  -5  22      597.74      585.58    113.89 o 
  -1  -5  22     2030.33     2195.57    241.09 o 
   0  -5  22      157.97       77.77    103.05 o 
   1  -5  22        0.10      -37.91     84.09 o 
  -5  -4  22     1404.01     1487.27    167.49 o 
  -4  -4  22      837.29     1050.21    141.74 o 
  -3  -4  22       31.65       -3.23     60.23 o 
  -2  -4  22       61.18       85.06     72.87 o 
  -1  -4  22     1079.40     1165.32    132.73 o 
   0  -4  22     1232.16     1452.98    141.70 o 
   1  -4  22     1308.16     1309.95    197.34 o 
  -6  -3  22       34.06      -22.65     77.00 o 
  -5  -3  22       82.81      123.99     92.02 o 
  -4  -3  22     1794.47     1906.42    161.29 o 
  -3  -3  22      784.62      763.27    120.45 o 
  -2  -3  22      778.68      891.82    124.23 o 
  -1  -3  22      227.72      299.46     88.02 o 
   0  -3  22      107.48      224.92     86.94 o 
   1  -3  22      992.65     1193.30    191.02 o 
  -7  -2  22     1810.82     1966.15    272.20 o 
  -6  -2  22      235.05      397.35    145.58 o 
  -5  -2  22     1277.62     1486.50    156.59 o 
  -4  -2  22      318.64      301.43     91.51 o 
  -3  -2  22     1375.72     1362.44    142.79 o 
  -2  -2  22     1904.81     2069.78    161.27 o 
  -1  -2  22     2350.99     2864.59    181.79 o 
   0  -2  22      519.55      645.60    110.65 o 
   1  -2  22       42.55       69.99    122.98 o 
   2  -2  22      147.71      115.68    127.84 o 
   3  -2  22      965.31     1145.66    220.67 o 
  -7  -1  22       41.93       39.37     84.48 o 
  -6  -1  22      195.03      253.15    103.45 o 
  -5  -1  22      209.12      235.78     94.35 o 
  -4  -1  22     2854.96     2831.91    185.25 o 
  -3  -1  22      258.84      253.56     88.10 o 
  -2  -1  22      265.45      357.19     92.94 o 
  -1  -1  22     1778.29     1808.39    150.87 o 
   0  -1  22     1122.26     1357.69    139.87 o 
   1  -1  22      228.32      335.87    139.02 o 
   2  -1  22      517.36      559.95    177.41 o 
   3  -1  22       61.76       62.70    139.99 o 
  -7   0  22     1509.98     1567.66    173.05 o 
  -6   0  22      114.05       47.02     74.78 o 
  -5   0  22        3.38      -22.90     66.80 o 
  -4   0  22      921.86     1099.47    135.47 o 
  -3   0  22     2368.76     2563.44    177.22 o 
  -2   0  22     1089.55      946.93    125.79 o 
  -1   0  22      362.91      342.98     92.56 o 
   0   0  22      375.49      592.52    165.75 o 
   1   0  22      150.35      286.78    144.36 o 
   2   0  22      625.19      725.70    193.94 o 
  -7   1  22     1431.72     1599.08    171.59 o 
  -6   1  22     2098.81     1846.01    168.07 o 
  -5   1  22      651.38      683.78    116.85 o 
  -4   1  22      187.65      214.28     84.26 o 
  -3   1  22      395.82      492.98    105.52 o 
  -2   1  22      289.29      380.25     95.64 o 
  -1   1  22     1908.64     2144.88    163.71 o 
   0   1  22      485.66      654.73    181.30 o 
   1   1  22       24.26       45.69    111.31 o 
   2   1  22       10.83       12.15    131.24 o 
  -7   2  22       25.66      -10.49     78.82 o 
  -6   2  22     2331.81     2461.32    187.48 o 
  -5   2  22     1862.66     1912.86    180.82 o 
  -4   2  22     1894.96     2105.44    168.29 o 
  -3   2  22      264.81      354.59     95.21 o 
  -2   2  22       31.94      -15.74     68.39 o 
  -1   2  22      100.19      148.74    125.41 o 
   0   2  22     2001.68     2092.52    261.02 o 
   1   2  22     1034.40     1261.35    224.56 o 
  -7   3  22     1643.42     1562.67    296.74 o 
  -6   3  22       59.13       45.60     77.96 o 
  -5   3  22      112.39      131.08     79.94 o 
  -4   3  22      330.19      435.99     99.84 o 
  -3   3  22      884.02     1017.41    133.14 o 
  -2   3  22      360.47      437.55    104.36 o 
  -1   3  22      836.29      846.73    195.89 o 
   0   3  22       88.41       55.90    118.11 o 
  -7   4  22      519.58      585.33    127.46 o 
  -6   4  22     1298.18     1340.62    235.01 o 
  -5   4  22      487.87      575.70    120.63 o 
  -4   4  22      412.21      514.48    112.55 o 
  -3   4  22       39.00        1.35     70.02 o 
  -2   4  22      622.71      632.20    120.76 o 
  -1   4  22      666.76      661.54    185.68 o 
  -7   5  22      183.18      144.36    137.07 o 
  -6   5  22       40.23       45.09     86.78 o 
  -5   5  22      487.02      644.40    132.04 o 
  -4   5  22     1137.87     1185.45    152.75 o 
  -3   5  22      883.39      908.07    140.29 o 
  -2   5  22       35.22        3.40    110.34 o 
  -5   6  22        6.07       70.97     91.97 o 
  -4   6  22      200.19      234.96    102.25 o 
  -1  -7  23       18.71       42.96     69.71 o 
   0  -7  23      408.70      515.68     98.25 o 
   1  -7  23      144.29      247.26     89.05 o 
  -2  -6  23      377.79      306.22    163.32 o 
  -1  -6  23      796.03     1086.36    220.19 o 
   0  -6  23       62.55      -17.01    116.17 o 
   1  -6  23        3.12      -49.58    109.85 o 
  -4  -5  23     1585.79     1718.74    250.81 o 
  -3  -5  23      123.32      115.90     95.20 o 
  -2  -5  23       72.72      -20.90    108.88 o 
  -1  -5  23       99.77      101.10    116.17 o 
   0  -5  23     1312.90     1379.46    215.33 o 
   1  -5  23     1058.01     1262.81    207.07 o 
  -5  -4  23       66.12      120.06    137.07 o 
  -4  -4  23     1018.42     1055.67    149.17 o 
  -3  -4  23      960.06     1050.11    145.21 o 
  -2  -4  23      266.34      292.31     98.98 o 
  -1  -4  23      770.67      946.57    131.75 o 
   0  -4  23      101.83      143.88    115.68 o 
  -5  -3  23      612.12      721.51    147.52 o 
  -4  -3  23      145.94      105.68     88.10 o 
  -3  -3  23      868.28      889.95    131.48 o 
  -2  -3  23      684.05      813.44    125.43 o 
  -1  -3  23     1661.81     1898.05    164.27 o 
   0  -3  23      762.14      863.71    124.35 o 
   1  -3  23        0.76      -35.00    112.77 o 
  -6  -2  23      136.88      100.49     85.93 o 
  -5  -2  23      157.85      180.14     94.90 o 
  -4  -2  23     1429.67     1527.73    159.80 o 
  -3  -2  23      543.71      700.63    123.38 o 
  -2  -2  23       60.31      108.77     77.22 o 
  -1  -2  23      447.14      555.32    108.03 o 
   0  -2  23     1550.44     1786.27    279.25 o 
   1  -2  23      146.83      182.76    134.64 o 
   2  -2  23      553.62      755.35    193.46 o 
  -6  -1  23      215.07      212.02     95.90 o 
  -5  -1  23      108.91      133.94     91.69 o 
  -4  -1  23      216.57      253.90     96.60 o 
  -3  -1  23     2750.68     2992.55    192.82 o 
  -2  -1  23     1084.80     1209.60    141.09 o 
  -1  -1  23      560.92      621.67    119.43 o 
   0  -1  23      158.50      259.07    140.96 o 
   1  -1  23      161.21      169.64    135.61 o 
   2  -1  23      309.86      447.67    175.96 o 
  -6   0  23     1434.96     1471.72    166.46 o 
  -5   0  23      475.38      545.58    119.70 o 
  -4   0  23      617.64      618.53    144.85 o 
  -3   0  23      468.36      412.58    104.09 o 
  -2   0  23     1421.16     1471.64    149.85 o 
  -1   0  23     1366.94     1471.25    150.37 o 
   0   0  23      894.63     1040.67    204.15 o 
   1   0  23       50.44       -7.78    122.98 o 
  -6   1  23      994.34     1005.83    148.82 o 
  -5   1  23      655.79      657.59    123.73 o 
  -4   1  23     1440.15     1517.43    159.13 o 
  -3   1  23     1029.59     1043.88    137.99 o 
  -2   1  23       27.89       22.65     71.51 o 
  -1   1  23       78.36      182.52     88.68 o 
   0   1  23      677.45      856.94    195.40 o 
   1   1  23      721.38     1100.46    220.67 o 
  -6   2  23      366.86      336.30    106.12 o 
  -5   2  23      323.69      376.69    106.09 o 
  -4   2  23      191.49      277.27     96.40 o 
  -3   2  23     1553.93     1607.47    159.37 o 
  -2   2  23      644.59      663.04    124.83 o 
  -1   2  23      356.79      456.42    166.72 o 
   0   2  23        0.69      -20.90    116.66 o 
  -6   3  23     2599.12     2593.00    197.52 o 
  -5   3  23      492.25      559.65    123.84 o 
  -4   3  23      166.80      214.02     93.75 o 
  -3   3  23       16.16      -34.60     70.75 o 
  -2   3  23      316.01      264.95     98.81 o 
  -1   3  23      610.75      697.99    183.73 o 
  -6   4  23      180.03      174.27    102.76 o 
  -5   4  23      820.20      906.34    144.01 o 
  -4   4  23      516.57      619.29    129.78 o 
  -3   4  23      666.81      969.46    153.84 o 
  -5   5  23      122.12       12.64    131.24 o 
  -4   5  23      215.70      208.04    149.22 o 
  -1  -6  24       98.93      129.29    134.64 o 
   0  -6  24      887.76     1017.34    217.76 o 
  -2  -5  24      357.49      466.14    167.21 o 
  -1  -5  24      505.09      454.96    165.75 o 
   0  -5  24       54.87       54.93    124.92 o 
  -4  -4  24       50.03       15.55    131.24 o 
  -3  -4  24      272.61      364.95    120.26 o 
  -2  -4  24      141.54      170.88     95.82 o 
  -1  -4  24      580.76      724.73    189.08 o 
   0  -4  24     1317.46     1506.81    228.45 o 
  -5  -3  24      528.42      554.12    179.85 o 
  -4  -3  24      953.86      983.17    148.12 o 
  -3  -3  24      388.08      507.84    118.47 o 
  -2  -3  24        8.24       39.08     83.41 o 
  -1  -3  24        7.76        9.29     73.74 o 
   0  -3  24     1557.68     1708.64    163.35 o 
  -5  -2  24       34.61       -2.51     81.16 o 
  -4  -2  24       20.57       74.87     89.36 o 
  -3  -2  24     2200.53     2312.31    188.16 o 
  -2  -2  24      583.70      512.81    111.89 o 
  -1  -2  24      471.51      480.87    112.56 o 
   0  -2  24        0.42       32.08    122.49 o 
   1  -2  24      586.52      724.73    199.77 o 
  -5  -1  24      316.53      303.92    111.88 o 
  -4  -1  24      723.76      750.59    135.32 o 
  -3  -1  24      103.55      163.49     89.35 o 
  -2  -1  24     1577.12     1783.43    168.24 o 
  -1  -1  24      989.98     1290.04    148.81 o 
   0  -1  24      925.07     1099.49    216.79 o 
   1  -1  24       16.93        5.83    135.61 o 
  -5   0  24      455.31      524.91    122.83 o 
  -4   0  24      430.56      503.67    124.73 o 
  -3   0  24     2091.95     2004.08    177.66 o 
  -2   0  24       11.57      -94.19     66.26 o 
  -1   0  24      249.46      308.82    100.85 o 
   0   0  24      498.13      525.93    182.76 o 
  -5   1  24      159.55      158.89     98.03 o 
  -4   1  24        6.90        0.14     75.34 o 
  -3   1  24     1475.42     1629.95    168.07 o 
  -2   1  24     1183.26     1428.90    159.72 o 
  -1   1  24      161.59      242.55    145.33 o 
   0   1  24       15.08        1.94    120.54 o 
  -5   2  24      797.68      768.06    136.10 o 
  -4   2  24      206.52      289.33    108.60 o 
  -3   2  24       37.10      -17.32     77.94 o 
  -2   2  24      408.61      530.33    118.32 o 
  -5   3  24     1802.02     2027.39    273.17 o 
  -4   3  24      687.80      699.32    134.04 o 
  -3   3  24      972.05     1138.62    154.90 o 
  -2  -4  25        2.89       32.26     96.75 o 
  -1  -4  25       90.88      131.72    146.31 o 
  -3  -3  25     1241.15     1213.31    216.79 o 
  -2  -3  25      463.39      455.93    119.23 o 
  -1  -3  25      314.33      344.69    112.62 o 
   0  -3  25      227.96      342.68    176.93 o 
  -4  -2  25      244.78      299.42    158.94 o 
  -3  -2  25        0.14      -12.67     80.73 o 
  -2  -2  25     1024.99     1074.51    151.92 o 
  -1  -2  25      413.41      482.09    125.38 o 
   0  -2  25     1294.88     1563.20    242.06 o 
  -4  -1  25      261.75      281.81    111.76 o 
  -3  -1  25     1396.38     1535.68    170.82 o 
  -2  -1  25       27.55       65.52     89.08 o 
  -1  -1  25      208.74      350.73    109.59 o 
  -4   0  25        9.48       11.27     87.05 o 
  -3   0  25      714.58      786.24    137.65 o 
  -2   0  25     1787.16     1988.23    183.93 o 
  -1   0  25      195.36      241.58    153.11 o 
  -4   1  25      185.57      180.82    145.82 o 
  -3   1  25      142.60      195.66    102.69 o 
  -2   1  25      709.92      748.54    193.46 o 
                                                 
